# Supplementary material for: Conductive Organometallic Polymers from Soluble Superatom Ions
Source: ACS Mater Lett. 2025 Sep 5;7(10):3363–9. doi: 10.1021/acsmaterialslett.5c00925 (PMC12505377; doi:10.1021/acsmaterialslett.5c00925)
Supplement: Supplementary file 1 [file tz5c00925_si_001.cif]

data_Co4S4NHC-C60
_audit_creation_date               2024-10-15
_audit_creation_method
;
Olex2 1.5
(compiled 2024.01.12 svn.r2f8d729c for OlexSys, GUI svn.r6928)
;
# start Validation Reply Form
_vrf_PLAT221_Co4S4NHC-C60
;
PROBLEM: Solv./Anion  Resd 3  C   Ueq(max)/Ueq(min) Range       10.0 Ratio 
RESPONSE: This residue is the fourfold (-special-position-) disordered C60
fragment. There may be a further independent disorder with an unidentified
minor position, but the major orientation was identified conclusively by
Monte Carlo trials, see further information in the_refine_special_details
section.
;
_vrf_PLAT910_Co4S4NHC-C60
;
PROBLEM: Missing # of FCF Reflection(s) Below Theta(Min).         11 Note  
RESPONSE: This is a large unit cell measured with Mo radiation.
;
# end Validation Reply Form
_shelx_SHELXL_version_number       2018/3
_audit_contact_author_address      'Lawrence Berkeley National Laboratory, USA'
_audit_contact_author_email        'dwpaley@lbl.gov'
_audit_contact_author_name         'Daniel Paley'
_audit_contact_author_phone        ?
_publ_contact_author_id_orcid      ?
_publ_section_references
;
Dolomanov, O.V., Bourhis, L.J., Gildea, R.J, Howard, J.A.K. & Puschmann, H.
 (2009), J. Appl. Cryst. 42, 339-341.
;
_chemical_name_common              ?
_chemical_name_systematic          ?
_chemical_formula_moiety           'C44 H80 Co4 N8 S4, 4(C6 H5 Cl), 0.5(C120)'
_chemical_formula_sum              'C128 H100 Cl4 Co4 N8 S4'
_chemical_formula_weight           2255.91
_chemical_absolute_configuration   ?
_chemical_melting_point            ?
_chemical_oxdiff_formula           Co4S4N8C104H80
_chemical_oxdiff_usercomment       'From d-chlorobenzene overnight in nmr'
loop_
  _atom_type_symbol
  _atom_type_description
  _atom_type_scat_dispersion_real
  _atom_type_scat_dispersion_imag
  _atom_type_scat_source
 'C' 'C' 0.0033 0.0016 'International Tables Vol C Tables 4.2.6.8 and 6.1.1.4'
 'H' 'H' 0.0000 0.0000 'International Tables Vol C Tables 4.2.6.8 and 6.1.1.4'
 'Cl' 'Cl' 0.1484 0.1585 'International Tables Vol C Tables 4.2.6.8 and 6.1.1.4'
 'Co' 'Co' 0.3494 0.9721 'International Tables Vol C Tables 4.2.6.8 and 6.1.1.4'
 'N' 'N' 0.0061 0.0033 'International Tables Vol C Tables 4.2.6.8 and 6.1.1.4'
 'S' 'S' 0.1246 0.1234 'International Tables Vol C Tables 4.2.6.8 and 6.1.1.4'

_shelx_space_group_comment
;
The symmetry employed for this shelxl refinement is uniquely defined
by the following loop, which should always be used as a source of
symmetry information in preference to the above space-group names.
They are only intended as comments.
;
_space_group_crystal_system        'tetragonal'
_space_group_IT_number             118
_space_group_name_H-M_alt          'P -4 n 2'
_space_group_name_Hall             'P -4 -2n'
loop_
  _space_group_symop_operation_xyz
 'x, y, z'
 '-x, -y, z'
 'y, -x, -z'
 '-y, x, -z'
 'x+1/2, -y+1/2, z+1/2'
 '-x+1/2, y+1/2, z+1/2'
 'y+1/2, x+1/2, -z+1/2'
 '-y+1/2, -x+1/2, -z+1/2'

_cell_length_a                     23.2168(7)
_cell_length_b                     23.2168(7)
_cell_length_c                     9.5988(4)
_cell_angle_alpha                  90
_cell_angle_beta                   90
_cell_angle_gamma                  90
_cell_volume                       5173.9(4)
_cell_formula_units_Z              2
_cell_measurement_reflns_used      12657
_cell_measurement_temperature      108
_cell_measurement_theta_max        28.9340
_cell_measurement_theta_min        3.9040
_shelx_estimated_absorpt_T_max     ?
_shelx_estimated_absorpt_T_min     ?
_exptl_absorpt_coefficient_mu      0.872
_exptl_absorpt_correction_T_max    1.00000
_exptl_absorpt_correction_T_min    0.91875
_exptl_absorpt_correction_type     multi-scan
_exptl_absorpt_process_details
;
CrysAlisPro 1.171.42.49 (Rigaku Oxford Diffraction, 2022)
Empirical absorption correction using spherical harmonics,
implemented in SCALE3 ABSPACK scaling algorithm.
;
_exptl_absorpt_special_details     ?
_exptl_crystal_colour              ?
_exptl_crystal_density_diffrn      1.448
_exptl_crystal_density_meas        ?
_exptl_crystal_density_method      ?
_exptl_crystal_description         'black rod'
_exptl_crystal_F_000               2328
_exptl_crystal_size_max            ?
_exptl_crystal_size_mid            ?
_exptl_crystal_size_min            ?
_exptl_transmission_factor_max     ?
_exptl_transmission_factor_min     ?
_diffrn_reflns_av_R_equivalents    0.0512
_diffrn_reflns_av_unetI/netI       0.0456
_diffrn_reflns_Laue_measured_fraction_full  0.995
_diffrn_reflns_Laue_measured_fraction_max  0.925
_diffrn_reflns_limit_h_max         21
_diffrn_reflns_limit_h_min         -29
_diffrn_reflns_limit_k_max         31
_diffrn_reflns_limit_k_min         -29
_diffrn_reflns_limit_l_max         9
_diffrn_reflns_limit_l_min         -12
_diffrn_reflns_number              29982
_diffrn_reflns_point_group_measured_fraction_full  0.997
_diffrn_reflns_point_group_measured_fraction_max  0.891
_diffrn_reflns_theta_full          25.242
_diffrn_reflns_theta_max           29.507
_diffrn_reflns_theta_min           3.494
_diffrn_ambient_temperature        108
_diffrn_detector                   'CCD plate'
_diffrn_detector_area_resol_mean   10.4419
_diffrn_detector_type              Atlas
_diffrn_measured_fraction_theta_full  0.995
_diffrn_measured_fraction_theta_max  0.925
_diffrn_measurement_details
;
List of Runs (angles in degrees, time in seconds):

  # Type    Start    End  Width  t~exp~   \w     \q     \k     \f   Frames
--------------------------------------------------------------------------
  1  \w    -21.00  39.00   1.00   64.50    --   11.33  77.00-150.00   60
  2  \w    -63.00  36.00   1.00   64.50    --   11.33 -38.00  60.00   99
  3  \w    -52.00  11.00   1.00   64.50    --  -11.17  19.00-120.00   63
;
_diffrn_measurement_device         'four-circle diffractometer'
_diffrn_measurement_device_type    'Xcalibur, Atlas, Gemini ultra'
_diffrn_measurement_method         '\w scans'
_diffrn_orient_matrix_type        
 'CrysAlisPro convention (1999,Acta A55,543-557)'
_diffrn_orient_matrix_UB_11        -0.0086246000
_diffrn_orient_matrix_UB_12        0.0288306000
_diffrn_orient_matrix_UB_13        0.0126332000
_diffrn_orient_matrix_UB_21        -0.0279764000
_diffrn_orient_matrix_UB_22        -0.0064405000
_diffrn_orient_matrix_UB_23        -0.0253870000
_diffrn_orient_matrix_UB_31        -0.0088210000
_diffrn_orient_matrix_UB_32        -0.0077420000
_diffrn_orient_matrix_UB_33        0.0681964000
_diffrn_radiation_monochromator    graphite
_diffrn_radiation_probe            x-ray
_diffrn_radiation_type             'Mo K\a'
_diffrn_radiation_wavelength       0.71073
_diffrn_source                     'fine-focus sealed X-ray tube'
_diffrn_source_type                'Enhance (Mo) X-ray Source'
_reflns_Friedel_coverage           0.769
_reflns_Friedel_fraction_full      0.998
_reflns_Friedel_fraction_max       0.850
_reflns_number_gt                  5696
_reflns_number_total               6442
_reflns_special_details
;
 Reflections were merged by SHELXL according to the crystal
 class for the calculation of statistics and refinement.
 
 _reflns_Friedel_fraction is defined as the number of unique
 Friedel pairs measured divided by the number that would be
 possible theoretically, ignoring centric projections and
 systematic absences. Completness statistics refer to single and
 composite reflections containing twin component 1 only.
;
_reflns_threshold_expression       'I > 2\s(I)'
_computing_cell_refinement         'CrysAlisPro 1.171.42.49 (Rigaku OD, 2022)'
_computing_data_collection         'CrysAlisPro 1.171.42.49 (Rigaku OD, 2022)'
_computing_data_reduction          'CrysAlisPro 1.171.42.49 (Rigaku OD, 2022)'
_computing_molecular_graphics      'Olex2 1.5 (Dolomanov et al., 2009)'
_computing_publication_material    'Olex2 1.5 (Dolomanov et al., 2009)'
_computing_structure_refinement    'SHELXL-2018/3 (Sheldrick, 2018)'
_computing_structure_solution      'SHELXT 2018/2 (Sheldrick, 2018)'
_refine_diff_density_max           0.523
_refine_diff_density_min           -0.384
_refine_diff_density_rms           0.078
_refine_ls_abs_structure_details
;
 Refined as an inversion twin.
;
_refine_ls_abs_structure_Flack     0.50(3)
_refine_ls_extinction_coef         .
_refine_ls_extinction_method       none
_refine_ls_goodness_of_fit_ref     1.070
_refine_ls_hydrogen_treatment      constr
_refine_ls_matrix_type             full
_refine_ls_number_parameters       510
_refine_ls_number_reflns           6442
_refine_ls_number_restraints       415
_refine_ls_R_factor_all            0.0629
_refine_ls_R_factor_gt             0.0509
_refine_ls_restrained_S_all        1.065
_refine_ls_shift/su_max            0.001
_refine_ls_shift/su_mean           0.000
_refine_ls_structure_factor_coef   Fsqd
_refine_ls_weighting_details      
 'w=1/[\s^2^(Fo^2^)+(0.0428P)^2^+9.0967P] where P=(Fo^2^+2Fc^2^)/3'
_refine_ls_weighting_scheme        calc
_refine_ls_wR_factor_gt            0.1141
_refine_ls_wR_factor_ref           0.1220
_refine_special_details            
;
The "half-dimer" C60 fragment, which is disordered by symmetry on a fourfold
special position, was oriented as a rigid body. Coordinates were taken from a
high-quality database structure, refcode FEDYET (G. A. Domrachev et al., Proc.
Nat. Acad. Sci. USSR 2004), containing a C120 molecule. The rigid fragment was
oriented by a Monte Carlo approach using the program Orient:
https://github.com/dwpaley/orient. For subsequent refinement, the rigid-body
constraint was relaxed, and all 1,2- and 1,3- distances in the reference
structure were converted to DFIX restraints. Isotropic ADPs were used for all
fullerene C atoms.

The refinement was otherwise routine although with a whole-molecule disorder
of the Co4S4 cluster in an 85:15 ratio. The two components were made similar
using a SAME restraint. The minor component was refined with isotropic ADPs.
;
_olex2_refinement_description
;
1. Twinned data refinement
 Scales: 0.50(3)
 0.50(3)
2. Fixed Uiso
 At 1.2 times of:
  All C(H) groups
 At 1.5 times of:
  All C(H,H,H) groups
3. Restrained distances
 C1_11-C2_11
 1.53 with sigma of 0.02
 C1_11-C3_11
 2.44 with sigma of 0.04
 C1_11-C4_11
 2.44 with sigma of 0.04
 C1_11-C5_11
 1.54 with sigma of 0.02
 C1_11-C6_11
 2.57 with sigma of 0.04
 C1_11-C8_11
 2.57 with sigma of 0.04
 C1_11-C9_11
 1.51 with sigma of 0.02
 C1_11-C10_11
 2.56 with sigma of 0.04
 C1_11-C12_11
 2.57 with sigma of 0.04
 C2_11-C3_11
 1.43 with sigma of 0.02
 C2_11-C4_11
 2.34 with sigma of 0.04
 C2_11-C5_11
 2.36 with sigma of 0.04
 C2_11-C9_11
 2.49 with sigma of 0.04
 C2_11-C11_11
 2.48 with sigma of 0.04
 C2_11-C12_11
 1.38 with sigma of 0.02
 C2_11-C13_11
 2.45 with sigma of 0.04
 C2_11-C15_11
 2.47 with sigma of 0.04
 C3_11-C4_11
 1.45 with sigma of 0.02
 C3_11-C5_11
 2.34 with sigma of 0.04
 C3_11-C12_11
 2.42 with sigma of 0.04
 C3_11-C14_11
 2.44 with sigma of 0.04
 C3_11-C15_11
 1.39 with sigma of 0.02
 C3_11-C16_11
 2.47 with sigma of 0.04
 C3_11-C18_11
 2.46 with sigma of 0.04
 C4_11-C5_11
 1.43 with sigma of 0.02
 C4_11-C6_11
 2.42 with sigma of 0.04
 C4_11-C15_11
 2.46 with sigma of 0.04
 C4_11-C17_11
 2.47 with sigma of 0.04
 C4_11-C18_11
 1.4 with sigma of 0.02
 C4_11-C19_11
 2.44 with sigma of 0.04
 C5_11-C6_11
 1.38 with sigma of 0.02
 C5_11-C7_11
 2.48 with sigma of 0.04
 C5_11-C9_11
 2.49 with sigma of 0.04
 C5_11-C18_11
 2.48 with sigma of 0.04
 C5_11-C20_11
 2.45 with sigma of 0.04
 C6_11-C7_11
 1.46 with sigma of 0.02
 C6_11-C8_11
 2.46 with sigma of 0.04
 C6_11-C19_11
 2.48 with sigma of 0.04
 C6_11-C20_11
 1.45 with sigma of 0.02
 C6_11-C21_11
 2.34 with sigma of 0.04
 C6_11-C22_11
 2.34 with sigma of 0.04
 C7_11-C8_11
 1.42 with sigma of 0.02
 C7_11-C9_11
 2.49 with sigma of 0.04
 C7_11-C20_11
 2.36 with sigma of 0.04
 C7_11-C21_11
 2.35 with sigma of 0.04
 C7_11-C22_11
 1.44 with sigma of 0.02
 C7_11-C23_11
 2.48 with sigma of 0.04
 C7_11-C25_11
 2.48 with sigma of 0.04
 C8_11-C9_11
 1.42 with sigma of 0.02
 C8_11-C10_11
 2.29 with sigma of 0.04
 C8_11-C22_11
 2.46 with sigma of 0.04
 C8_11-C24_11
 2.47 with sigma of 0.04
 C8_11-C25_11
 1.45 with sigma of 0.02
 C8_11-C26_11
 2.33 with sigma of 0.04
 C9_11-C10_11
 1.42 with sigma of 0.02
 C9_11-C11_11
 2.49 with sigma of 0.04
 C9_11-C25_11
 2.34 with sigma of 0.04
 C9_11-C26_11
 2.35 with sigma of 0.04
 C10_11-C11_11
 1.4 with sigma of 0.02
 C10_11-C12_11
 2.45 with sigma of 0.04
 C10_11-C25_11
 2.33 with sigma of 0.04
 C10_11-C26_11
 1.46 with sigma of 0.02
 C10_11-C27_11
 2.47 with sigma of 0.04
 C10_11-C29_11
 2.45 with sigma of 0.04
 C11_11-C12_11
 1.46 with sigma of 0.02
 C11_11-C13_11
 2.36 with sigma of 0.04
 C11_11-C26_11
 2.47 with sigma of 0.04
 C11_11-C28_11
 2.48 with sigma of 0.04
 C11_11-C29_11
 1.43 with sigma of 0.02
 C11_11-C30_11
 2.35 with sigma of 0.04
 C12_11-C13_11
 1.45 with sigma of 0.02
 C12_11-C14_11
 2.48 with sigma of 0.04
 C12_11-C29_11
 2.33 with sigma of 0.04
 C12_11-C30_11
 2.34 with sigma of 0.04
 C13_11-C14_11
 1.4 with sigma of 0.02
 C13_11-C15_11
 2.45 with sigma of 0.04
 C13_11-C29_11
 2.34 with sigma of 0.04
 C13_11-C30_11
 1.45 with sigma of 0.02
 C13_11-C31_11
 2.46 with sigma of 0.04
 C13_11-C33_11
 2.47 with sigma of 0.04
 C14_11-C15_11
 1.44 with sigma of 0.02
 C14_11-C16_11
 2.34 with sigma of 0.04
 C14_11-C30_11
 2.47 with sigma of 0.04
 C14_11-C32_11
 2.45 with sigma of 0.04
 C14_11-C33_11
 1.44 with sigma of 0.02
 C14_11-C34_11
 2.35 with sigma of 0.04
 C15_11-C16_11
 1.46 with sigma of 0.02
 C15_11-C17_11
 2.45 with sigma of 0.04
 C15_11-C33_11
 2.34 with sigma of 0.04
 C15_11-C34_11
 2.35 with sigma of 0.04
 C16_11-C17_11
 1.38 with sigma of 0.02
 C16_11-C18_11
 2.46 with sigma of 0.04
 C16_11-C33_11
 2.35 with sigma of 0.04
 C16_11-C34_11
 1.45 with sigma of 0.02
 C16_11-C35_11
 2.46 with sigma of 0.04
 C16_11-C37_11
 2.45 with sigma of 0.04
 C17_11-C18_11
 1.45 with sigma of 0.02
 C17_11-C19_11
 2.34 with sigma of 0.04
 C17_11-C34_11
 2.46 with sigma of 0.04
 C17_11-C36_11
 2.46 with sigma of 0.04
 C17_11-C37_11
 1.46 with sigma of 0.02
 C17_11-C38_11
 2.34 with sigma of 0.04
 C18_11-C19_11
 1.44 with sigma of 0.02
 C18_11-C20_11
 2.45 with sigma of 0.04
 C18_11-C37_11
 2.35 with sigma of 0.04
 C18_11-C38_11
 2.33 with sigma of 0.04
 C19_11-C20_11
 1.4 with sigma of 0.02
 C19_11-C21_11
 2.46 with sigma of 0.04
 C19_11-C37_11
 2.35 with sigma of 0.04
 C19_11-C38_11
 1.44 with sigma of 0.02
 C19_11-C39_11
 2.46 with sigma of 0.04
 C20_11-C21_11
 1.44 with sigma of 0.02
 C20_11-C22_11
 2.35 with sigma of 0.04
 C20_11-C38_11
 2.46 with sigma of 0.04
 C20_11-C40_11
 2.46 with sigma of 0.04
 C21_11-C22_11
 1.46 with sigma of 0.02
 C21_11-C23_11
 2.47 with sigma of 0.04
 C21_11-C39_11
 2.46 with sigma of 0.04
 C21_11-C40_11
 1.39 with sigma of 0.02
 C21_11-C41_11
 2.46 with sigma of 0.04
 C22_11-C23_11
 1.4 with sigma of 0.02
 C22_11-C24_11
 2.45 with sigma of 0.04
 C22_11-C40_11
 2.48 with sigma of 0.04
 C22_11-C42_11
 2.46 with sigma of 0.04
 C23_11-C24_11
 1.45 with sigma of 0.02
 C23_11-C25_11
 2.47 with sigma of 0.04
 C23_11-C41_11
 2.48 with sigma of 0.04
 C23_11-C42_11
 1.45 with sigma of 0.02
 C23_11-C43_11
 2.34 with sigma of 0.04
 C23_11-C44_11
 2.35 with sigma of 0.04
 C24_11-C25_11
 1.39 with sigma of 0.02
 C24_11-C26_11
 2.45 with sigma of 0.04
 C24_11-C42_11
 2.34 with sigma of 0.04
 C24_11-C43_11
 2.34 with sigma of 0.04
 C24_11-C44_11
 1.45 with sigma of 0.02
 C24_11-C45_11
 2.46 with sigma of 0.04
 C25_11-C26_11
 1.44 with sigma of 0.02
 C25_11-C27_11
 2.46 with sigma of 0.04
 C25_11-C44_11
 2.46 with sigma of 0.04
 C26_11-C27_11
 1.39 with sigma of 0.02
 C26_11-C28_11
 2.46 with sigma of 0.04
 C26_11-C45_11
 2.45 with sigma of 0.04
 C27_11-C28_11
 1.44 with sigma of 0.02
 C27_11-C29_11
 2.46 with sigma of 0.04
 C27_11-C44_11
 2.47 with sigma of 0.04
 C27_11-C45_11
 1.46 with sigma of 0.02
 C27_11-C46_11
 2.35 with sigma of 0.04
 C27_11-C47_11
 2.35 with sigma of 0.04
 C28_11-C29_11
 1.42 with sigma of 0.02
 C28_11-C30_11
 2.48 with sigma of 0.04
 C28_11-C45_11
 2.34 with sigma of 0.04
 C28_11-C46_11
 2.35 with sigma of 0.04
 C28_11-C47_11
 1.45 with sigma of 0.02
 C28_11-C48_11
 2.48 with sigma of 0.04
 C29_11-C30_11
 1.46 with sigma of 0.02
 C29_11-C31_11
 2.48 with sigma of 0.04
 C29_11-C47_11
 2.47 with sigma of 0.04
 C30_11-C31_11
 1.39 with sigma of 0.02
 C30_11-C32_11
 2.46 with sigma of 0.04
 C30_11-C48_11
 2.46 with sigma of 0.04
 C31_11-C32_11
 1.46 with sigma of 0.02
 C31_11-C33_11
 2.47 with sigma of 0.04
 C31_11-C47_11
 2.45 with sigma of 0.04
 C31_11-C48_11
 1.45 with sigma of 0.02
 C31_11-C49_11
 2.33 with sigma of 0.04
 C31_11-C50_11
 2.36 with sigma of 0.04
 C32_11-C33_11
 1.39 with sigma of 0.02
 C32_11-C34_11
 2.46 with sigma of 0.04
 C32_11-C48_11
 2.36 with sigma of 0.04
 C32_11-C49_11
 2.34 with sigma of 0.04
 C32_11-C50_11
 1.45 with sigma of 0.02
 C32_11-C51_11
 2.46 with sigma of 0.04
 C33_11-C34_11
 1.45 with sigma of 0.02
 C33_11-C35_11
 2.46 with sigma of 0.04
 C33_11-C50_11
 2.46 with sigma of 0.04
 C34_11-C35_11
 1.39 with sigma of 0.02
 C34_11-C36_11
 2.46 with sigma of 0.04
 C34_11-C51_11
 2.46 with sigma of 0.04
 C35_11-C36_11
 1.45 with sigma of 0.02
 C35_11-C37_11
 2.46 with sigma of 0.04
 C35_11-C50_11
 2.46 with sigma of 0.04
 C35_11-C51_11
 1.45 with sigma of 0.02
 C35_11-C52_11
 2.35 with sigma of 0.04
 C35_11-C53_11
 2.34 with sigma of 0.04
 C36_11-C37_11
 1.38 with sigma of 0.02
 C36_11-C38_11
 2.46 with sigma of 0.04
 C36_11-C51_11
 2.35 with sigma of 0.04
 C36_11-C52_11
 2.35 with sigma of 0.04
 C36_11-C53_11
 1.45 with sigma of 0.02
 C36_11-C54_11
 2.46 with sigma of 0.04
 C37_11-C38_11
 1.46 with sigma of 0.02
 C37_11-C39_11
 2.47 with sigma of 0.04
 C37_11-C53_11
 2.46 with sigma of 0.04
 C38_11-C39_11
 1.4 with sigma of 0.02
 C38_11-C40_11
 2.47 with sigma of 0.04
 C38_11-C54_11
 2.46 with sigma of 0.04
 C39_11-C40_11
 1.45 with sigma of 0.02
 C39_11-C41_11
 2.34 with sigma of 0.04
 C39_11-C53_11
 2.47 with sigma of 0.04
 C39_11-C54_11
 1.45 with sigma of 0.02
 C39_11-C55_11
 2.34 with sigma of 0.04
 C40_11-C41_11
 1.44 with sigma of 0.02
 C40_11-C42_11
 2.45 with sigma of 0.04
 C40_11-C54_11
 2.34 with sigma of 0.04
 C40_11-C55_11
 2.33 with sigma of 0.04
 C41_11-C42_11
 1.4 with sigma of 0.02
 C41_11-C43_11
 2.46 with sigma of 0.04
 C41_11-C54_11
 2.34 with sigma of 0.04
 C41_11-C55_11
 1.45 with sigma of 0.02
 C41_11-C56_11
 2.46 with sigma of 0.04
 C42_11-C43_11
 1.45 with sigma of 0.02
 C42_11-C44_11
 2.35 with sigma of 0.04
 C42_11-C55_11
 2.46 with sigma of 0.04
 C42_11-C57_11
 2.47 with sigma of 0.04
 C43_11-C44_11
 1.45 with sigma of 0.02
 C43_11-C45_11
 2.46 with sigma of 0.04
 C43_11-C56_11
 2.47 with sigma of 0.04
 C43_11-C57_11
 1.4 with sigma of 0.02
 C43_11-C58_11
 2.46 with sigma of 0.04
 C44_11-C45_11
 1.39 with sigma of 0.02
 C44_11-C46_11
 2.46 with sigma of 0.04
 C44_11-C57_11
 2.47 with sigma of 0.04
 C45_11-C46_11
 1.45 with sigma of 0.02
 C45_11-C47_11
 2.35 with sigma of 0.04
 C45_11-C58_11
 2.46 with sigma of 0.04
 C46_11-C47_11
 1.46 with sigma of 0.02
 C46_11-C48_11
 2.47 with sigma of 0.04
 C46_11-C57_11
 2.47 with sigma of 0.04
 C46_11-C58_11
 1.39 with sigma of 0.02
 C46_11-C59_11
 2.47 with sigma of 0.04
 C47_11-C48_11
 1.39 with sigma of 0.02
 C47_11-C49_11
 2.47 with sigma of 0.04
 C47_11-C58_11
 2.47 with sigma of 0.04
 C48_11-C49_11
 1.45 with sigma of 0.02
 C48_11-C50_11
 2.37 with sigma of 0.04
 C48_11-C59_11
 2.47 with sigma of 0.04
 C49_11-C50_11
 1.46 with sigma of 0.02
 C49_11-C51_11
 2.47 with sigma of 0.04
 C49_11-C58_11
 2.47 with sigma of 0.04
 C49_11-C59_11
 1.41 with sigma of 0.02
 C49_11-C60_11
 2.47 with sigma of 0.04
 C50_11-C51_11
 1.39 with sigma of 0.02
 C50_11-C52_11
 2.47 with sigma of 0.04
 C50_11-C59_11
 2.47 with sigma of 0.04
 C51_11-C52_11
 1.46 with sigma of 0.02
 C51_11-C53_11
 2.34 with sigma of 0.04
 C51_11-C60_11
 2.46 with sigma of 0.04
 C52_11-C53_11
 1.45 with sigma of 0.02
 C52_11-C54_11
 2.47 with sigma of 0.04
 C52_11-C56_11
 2.47 with sigma of 0.04
 C52_11-C59_11
 2.46 with sigma of 0.04
 C52_11-C60_11
 1.39 with sigma of 0.02
 C53_11-C54_11
 1.4 with sigma of 0.02
 C53_11-C55_11
 2.47 with sigma of 0.04
 C53_11-C60_11
 2.46 with sigma of 0.04
 C54_11-C55_11
 1.45 with sigma of 0.02
 C54_11-C56_11
 2.45 with sigma of 0.04
 C55_11-C56_11
 1.39 with sigma of 0.02
 C55_11-C57_11
 2.46 with sigma of 0.04
 C55_11-C60_11
 2.47 with sigma of 0.04
 C56_11-C57_11
 1.45 with sigma of 0.02
 C56_11-C58_11
 2.35 with sigma of 0.04
 C56_11-C59_11
 2.34 with sigma of 0.04
 C56_11-C60_11
 1.46 with sigma of 0.02
 C57_11-C58_11
 1.45 with sigma of 0.02
 C57_11-C59_11
 2.35 with sigma of 0.04
 C57_11-C60_11
 2.35 with sigma of 0.04
 C58_11-C59_11
 1.45 with sigma of 0.02
 C58_11-C60_11
 2.35 with sigma of 0.04
 C59_11-C60_11
 1.44 with sigma of 0.02
4. Restrained planarity
 Co2, C21, N22, C23, C24, N25, C26, C29, C30, C31
 with sigma of 0.1
5. Uiso/Uaniso restraints and constraints
C21 \\sim N22 \\sim C23 \\sim C24 \\sim N25 \\sim C26 \\sim C27 \\sim C28 \\sim
C29 \\sim C30 \\sim C31 \\sim C32 \\sim C33: within 2A with sigma of 0.04 and
sigma for terminal atoms of 0.08 within 2A
C1_11 \\sim C2_11 \\sim C3_11 \\sim C4_11 \\sim C5_11 \\sim C6_11 \\sim C7_11
\\sim C8_11 \\sim C9_11 \\sim C10_11 \\sim C11_11 \\sim C12_11 \\sim C13_11
\\sim C14_11 \\sim C15_11 \\sim C16_11 \\sim C17_11 \\sim C18_11 \\sim C19_11
\\sim C20_11 \\sim C21_11 \\sim C22_11 \\sim C23_11 \\sim C24_11 \\sim C25_11
\\sim C26_11 \\sim C27_11 \\sim C28_11 \\sim C29_11 \\sim C30_11 \\sim C31_11
\\sim C32_11 \\sim C33_11 \\sim C34_11 \\sim C35_11 \\sim C36_11 \\sim C37_11
\\sim C38_11 \\sim C39_11 \\sim C40_11 \\sim C41_11 \\sim C42_11 \\sim C43_11
\\sim C44_11 \\sim C45_11 \\sim C46_11 \\sim C47_11 \\sim C48_11 \\sim C49_11
\\sim C50_11 \\sim C51_11 \\sim C52_11 \\sim C53_11 \\sim C54_11 \\sim C55_11
\\sim C56_11 \\sim C57_11 \\sim C58_11 \\sim C59_11 \\sim C60_11: within 2A
with sigma of 0.04 and sigma for terminal atoms of 0.08 within 2A
6. Same fragment restrains
{Co2, C21, N22, C23, C24, N25, C26, C27, C28, C29, C30, C31, C32, C33} sigma
for 1-2: 0.02, 1-3: 0.04
as in
{Co1, C1, N2, C3, C4, N5, C6, C7, C8, C9, C10, C11, C12, C13}
7. Others
 Sof(S2)=Sof(Co2)=Sof(C21)=Sof(N22)=Sof(C23)=Sof(C24)=Sof(N25)=Sof(C26)=
 Sof(H26)=Sof(C27)=Sof(H27A)=Sof(H27B)=Sof(H27C)=Sof(C28)=Sof(H28A)=Sof(H28B)=
 Sof(H28C)=Sof(C29)=Sof(H29A)=Sof(H29B)=Sof(H29C)=Sof(C30)=Sof(H30A)=Sof(H30B)=
 Sof(H30C)=Sof(C31)=Sof(H31)=Sof(C32)=Sof(H32A)=Sof(H32B)=Sof(H32C)=Sof(C33)=
 Sof(H33A)=Sof(H33B)=Sof(H33C)=1-FVAR(1)
 Sof(S1)=Sof(Co1)=Sof(C1)=Sof(N2)=Sof(C3)=Sof(C4)=Sof(N5)=Sof(C6)=Sof(H6)=
 Sof(C7)=Sof(H7A)=Sof(H7B)=Sof(H7C)=Sof(C8)=Sof(H8A)=Sof(H8B)=Sof(H8C)=Sof(C9)=
 Sof(H9A)=Sof(H9B)=Sof(H9C)=Sof(C10)=Sof(H10A)=Sof(H10B)=Sof(H10C)=Sof(C11)=
 Sof(H11)=Sof(C12)=Sof(H12A)=Sof(H12B)=Sof(H12C)=Sof(C13)=Sof(H13A)=Sof(H13B)=
 Sof(H13C)=FVAR(1)
 Fixed Sof: C1(0.25) C2(0.25) C3(0.25) C4(0.25) C5(0.25) C6(0.25) C7(0.25)
 C8(0.25) C9(0.25) C10(0.25) C11(0.25) C12(0.25) C13(0.25) C14(0.25) C15(0.25)
 C16(0.25) C17(0.25) C18(0.25) C19(0.25) C20(0.25) C21(0.25) C22(0.25)
 C23(0.25) C24(0.25) C25(0.25) C26(0.25) C27(0.25) C28(0.25) C29(0.25)
 C30(0.25) C31(0.25) C32(0.25) C33(0.25) C34(0.25) C35(0.25) C36(0.25)
 C37(0.25) C38(0.25) C39(0.25) C40(0.25) C41(0.25) C42(0.25) C43(0.25)
 C44(0.25) C45(0.25) C46(0.25) C47(0.25) C48(0.25) C49(0.25) C50(0.25)
 C51(0.25) C52(0.25) C53(0.25) C54(0.25) C55(0.25) C56(0.25) C57(0.25)
 C58(0.25) C59(0.25) C60(0.25)
8.a Ternary CH refined with riding coordinates:
 C6(H6), C11(H11), C26(H26), C31(H31)
8.b Me refined with riding coordinates:
 C27(H27A,H27B,H27C), C28(H28A,H28B,H28C), C29(H29A,H29B,H29C), C30(H30A,H30B,
 H30C), C32(H32A,H32B,H32C), C33(H33A,H33B,H33C)
8.c Aromatic/amide H refined with riding coordinates:
 C53(H53), C54(H54), C55(H55), C43(H43), C44(H44), C45(H45)
8.d Idealised Me refined as rotating group:
 C7(H7A,H7B,H7C), C8(H8A,H8B,H8C), C9(H9A,H9B,H9C), C10(H10A,H10B,H10C),
 C12(H12A,H12B,H12C), C13(H13A,H13B,H13C)
;
_atom_sites_solution_hydrogens     geom
_atom_sites_solution_primary       ?
_atom_sites_solution_secondary     ?
loop_
  _atom_site_label
  _atom_site_type_symbol
  _atom_site_fract_x
  _atom_site_fract_y
  _atom_site_fract_z
  _atom_site_U_iso_or_equiv
  _atom_site_adp_type
  _atom_site_occupancy
  _atom_site_site_symmetry_order
  _atom_site_calc_flag
  _atom_site_refinement_flags_posn
  _atom_site_refinement_flags_adp
  _atom_site_refinement_flags_occupancy
  _atom_site_disorder_assembly
  _atom_site_disorder_group
 S1 S 0.56968(5) 0.52849(5) 0.37018(13) 0.0144(3) Uani 0.843(3) 1 d . . P A 1
 Co1 Co 0.47856(3) 0.55290(3) 0.40166(7) 0.01190(16) Uani 0.843(3) 1 d D . P A
 1
 C1 C 0.4625(2) 0.6231(2) 0.2915(5) 0.0132(10) Uani 0.843(3) 1 d D . P A 1
 N2 N 0.4258(2) 0.63243(18) 0.1852(5) 0.0175(9) Uani 0.843(3) 1 d D . P A 1
 C3 C 0.4322(3) 0.6879(2) 0.1307(6) 0.0228(12) Uani 0.843(3) 1 d D . P A 1
 C4 C 0.4739(3) 0.7132(2) 0.2074(6) 0.0245(13) Uani 0.843(3) 1 d D . P A 1
 N5 N 0.4925(2) 0.67314(19) 0.3058(5) 0.0180(9) Uani 0.843(3) 1 d D . P A 1
 C6 C 0.3851(2) 0.5872(2) 0.1356(6) 0.0204(11) Uani 0.843(3) 1 d D . P A 1
 H6 H 0.388860 0.554256 0.201970 0.024 Uiso 0.843(3) 1 calc R U P A 1
 C7 C 0.3225(3) 0.6061(3) 0.1415(10) 0.048(2) Uani 0.843(3) 1 d D . P A 1
 H7A H 0.315095 0.625609 0.230163 0.073 Uiso 0.843(3) 1 calc R U P A 1
 H7B H 0.297504 0.572191 0.133763 0.073 Uiso 0.843(3) 1 calc R U P A 1
 H7C H 0.314511 0.632498 0.064282 0.073 Uiso 0.843(3) 1 calc R U P A 1
 C8 C 0.4026(4) 0.5645(4) -0.0054(8) 0.056(2) Uani 0.843(3) 1 d D . P A 1
 H8A H 0.397240 0.594719 -0.075623 0.084 Uiso 0.843(3) 1 calc R U P A 1
 H8B H 0.378633 0.531179 -0.029234 0.084 Uiso 0.843(3) 1 calc R U P A 1
 H8C H 0.443132 0.552950 -0.003034 0.084 Uiso 0.843(3) 1 calc R U P A 1
 C9 C 0.3987(3) 0.7133(3) 0.0132(8) 0.0361(16) Uani 0.843(3) 1 d D . P A 1
 H9A H 0.413648 0.751806 -0.008150 0.054 Uiso 0.843(3) 1 calc R U P A 1
 H9B H 0.358009 0.716282 0.039843 0.054 Uiso 0.843(3) 1 calc R U P A 1
 H9C H 0.402253 0.688681 -0.069187 0.054 Uiso 0.843(3) 1 calc R U P A 1
 C10 C 0.4974(3) 0.7734(3) 0.1903(9) 0.0423(19) Uani 0.843(3) 1 d D . P A 1
 H10A H 0.475447 0.793624 0.118158 0.063 Uiso 0.843(3) 1 calc R U P A 1
 H10B H 0.538016 0.771402 0.162935 0.063 Uiso 0.843(3) 1 calc R U P A 1
 H10C H 0.493979 0.794203 0.278736 0.063 Uiso 0.843(3) 1 calc R U P A 1
 C11 C 0.5353(3) 0.6819(2) 0.4156(7) 0.0253(12) Uani 0.843(3) 1 d D . P A 1
 H11 H 0.539336 0.644099 0.464372 0.030 Uiso 0.843(3) 1 calc R U P A 1
 C12 C 0.5943(4) 0.6966(4) 0.3609(10) 0.065(3) Uani 0.843(3) 1 d D . P A 1
 H12A H 0.604309 0.670160 0.285034 0.097 Uiso 0.843(3) 1 calc R U P A 1
 H12B H 0.622612 0.692895 0.436073 0.097 Uiso 0.843(3) 1 calc R U P A 1
 H12C H 0.594374 0.736245 0.325903 0.097 Uiso 0.843(3) 1 calc R U P A 1
 C13 C 0.5125(5) 0.7247(4) 0.5253(10) 0.061(3) Uani 0.843(3) 1 d D . P A 1
 H13A H 0.510665 0.763399 0.484707 0.092 Uiso 0.843(3) 1 calc R U P A 1
 H13B H 0.538412 0.725056 0.605914 0.092 Uiso 0.843(3) 1 calc R U P A 1
 H13C H 0.473898 0.712880 0.555114 0.092 Uiso 0.843(3) 1 calc R U P A 1
 S2 S 0.4300(4) 0.5290(4) 0.1305(9) 0.035(2) Uiso 0.157(3) 1 d . . P A 2
 Co2 Co 0.5215(2) 0.5530(2) 0.0985(5) 0.0300(14) Uiso 0.157(3) 1 d D . P A 2
 C21 C 0.5346(8) 0.6232(9) 0.2134(19) 0.038(8) Uiso 0.157(3) 1 d D U P A 2
 N22 N 0.5073(10) 0.6738(10) 0.197(2) 0.046(9) Uiso 0.157(3) 1 d D U P A 2
 C23 C 0.5246(13) 0.7139(11) 0.296(3) 0.038(9) Uiso 0.157(3) 1 d D U P A 2
 C24 C 0.5655(15) 0.6874(11) 0.372(3) 0.030(8) Uiso 0.157(3) 1 d D U P A 2
 N25 N 0.5725(10) 0.6311(9) 0.320(2) 0.026(6) Uiso 0.157(3) 1 d D U P A 2
 C26 C 0.4656(13) 0.6832(16) 0.079(3) 0.044(9) Uiso 0.157(3) 1 d D U P A 2
 H26 H 0.463010 0.645226 0.030675 0.053 Uiso 0.157(3) 1 calc R U P A 2
 C27 C 0.4057(16) 0.695(3) 0.130(6) 0.073(19) Uiso 0.157(3) 1 d D U P A 2
 H27A H 0.394311 0.666175 0.197986 0.109 Uiso 0.157(3) 1 calc R U P A 2
 H27B H 0.404585 0.733580 0.173510 0.109 Uiso 0.157(3) 1 calc R U P A 2
 H27C H 0.378980 0.694615 0.050713 0.109 Uiso 0.157(3) 1 calc R U P A 2
 C28 C 0.4901(19) 0.724(2) -0.026(4) 0.053(12) Uiso 0.157(3) 1 d D U P A 2
 H28A H 0.529124 0.711648 -0.050876 0.080 Uiso 0.157(3) 1 calc R U P A 2
 H28B H 0.465749 0.723859 -0.109416 0.080 Uiso 0.157(3) 1 calc R U P A 2
 H28C H 0.491353 0.762824 0.013381 0.080 Uiso 0.157(3) 1 calc R U P A 2
 C29 C 0.4998(18) 0.7735(13) 0.301(5) 0.054(12) Uiso 0.157(3) 1 d D U P A 2
 H29A H 0.470255 0.777505 0.229171 0.081 Uiso 0.157(3) 1 calc R U P A 2
 H29B H 0.482487 0.780169 0.393120 0.081 Uiso 0.157(3) 1 calc R U P A 2
 H29C H 0.530460 0.801735 0.285360 0.081 Uiso 0.157(3) 1 calc R U P A 2
 C30 C 0.5987(15) 0.7109(15) 0.495(3) 0.034(8) Uiso 0.157(3) 1 d D U P A 2
 H30A H 0.625699 0.681638 0.528396 0.051 Uiso 0.157(3) 1 calc R U P A 2
 H30B H 0.620112 0.745312 0.465990 0.051 Uiso 0.157(3) 1 calc R U P A 2
 H30C H 0.571782 0.721090 0.569426 0.051 Uiso 0.157(3) 1 calc R U P A 2
 C31 C 0.6134(13) 0.5886(15) 0.370(3) 0.053(11) Uiso 0.157(3) 1 d D U P A 2
 H31 H 0.607076 0.553675 0.311268 0.064 Uiso 0.157(3) 1 calc R U P A 2
 C32 C 0.6765(15) 0.603(3) 0.353(6) 0.084(18) Uiso 0.157(3) 1 d D U P A 2
 H32A H 0.700194 0.572088 0.390727 0.125 Uiso 0.157(3) 1 calc R U P A 2
 H32B H 0.685262 0.608798 0.254317 0.125 Uiso 0.157(3) 1 calc R U P A 2
 H32C H 0.685024 0.639101 0.404063 0.125 Uiso 0.157(3) 1 calc R U P A 2
 C33 C 0.599(2) 0.570(2) 0.519(4) 0.063(13) Uiso 0.157(3) 1 d D U P A 2
 H33A H 0.627494 0.541034 0.549842 0.095 Uiso 0.157(3) 1 calc R U P A 2
 H33B H 0.600405 0.603091 0.581050 0.095 Uiso 0.157(3) 1 calc R U P A 2
 H33C H 0.560585 0.552579 0.521102 0.095 Uiso 0.157(3) 1 calc R U P A 2
 Cl51 Cl 0.70642(6) 0.79358(6) 0.750000 0.0380(5) Uani 1 2 d S T P . .
 C52 C 0.7596(2) 0.7404(2) 0.750000 0.0266(15) Uani 1 2 d S T P . .
 C53 C 0.8037(3) 0.7447(3) 0.8441(7) 0.0406(14) Uani 1 1 d . . . . .
 H53 H 0.805344 0.775916 0.908004 0.049 Uiso 1 1 calc R U . . .
 C54 C 0.8458(3) 0.7024(3) 0.8438(7) 0.0491(18) Uani 1 1 d . . . . .
 H54 H 0.876887 0.704482 0.908015 0.059 Uiso 1 1 calc R U . . .
 C55 C 0.8427(3) 0.6573(3) 0.750000 0.052(3) Uani 1 2 d S T P . .
 H55 H 0.871670 0.628330 0.750000 0.062 Uiso 1 2 calc R U P . .
 Cl41 Cl 0.29317(6) 0.79317(6) 0.750000 0.0505(6) Uani 1 2 d S T P . .
 C42 C 0.2403(2) 0.7403(2) 0.750000 0.0253(15) Uani 1 2 d S T P . .
 C43 C 0.2325(3) 0.7068(2) 0.8650(6) 0.0331(13) Uani 1 1 d . . . . .
 H43 H 0.256409 0.711734 0.944434 0.040 Uiso 1 1 calc R U . . .
 C44 C 0.1894(3) 0.6654(3) 0.8651(6) 0.0393(14) Uani 1 1 d . . . . .
 H44 H 0.182814 0.642986 0.946381 0.047 Uiso 1 1 calc R U . . .
 C45 C 0.1566(2) 0.6566(2) 0.750000 0.038(2) Uani 1 2 d S T P . .
 H45 H 0.127710 0.627707 0.749998 0.045 Uiso 1 2 calc R U P . .
 C1_11 C 0.4960(9) -0.0034(9) 1.1657(15) 0.020(3) Uiso 0.25 1 d D U P B -1
 C2_11 C 0.5564(9) 0.0056(8) 1.106(3) 0.027(6) Uiso 0.25 1 d D U P B -1
 C3_11 C 0.5792(9) -0.0465(8) 1.047(2) 0.024(6) Uiso 0.25 1 d D U P B -1
 C4_11 C 0.5348(9) -0.0878(8) 1.047(2) 0.005(5) Uiso 0.25 1 d D U P B -1
 C5_11 C 0.4840(7) -0.0625(7) 1.100(3) 0.016(5) Uiso 0.25 1 d D U P B -1
 C6_11 C 0.4341(8) -0.0760(9) 1.043(2) 0.014(6) Uiso 0.25 1 d D U P B -1
 C7_11 C 0.3917(9) -0.0321(8) 1.017(2) 0.021(6) Uiso 0.25 1 d D U P B -1
 C8_11 C 0.4024(10) 0.0258(8) 1.042(3) 0.024(7) Uiso 0.25 1 d D U P B -1
 C9_11 C 0.4544(8) 0.0402(8) 1.105(3) 0.022(5) Uiso 0.25 1 d D U P B -1
 C10_11 C 0.4733(9) 0.0917(13) 1.043(4) 0.040(12) Uiso 0.25 1 d D U P B -1
 C11_11 C 0.5308(7) 0.1008(8) 1.020(2) 0.013(4) Uiso 0.25 1 d D U P B -1
 C12_11 C 0.5741(10) 0.0549(9) 1.046(3) 0.033(7) Uiso 0.25 1 d D U P B -1
 C13_11 C 0.6163(9) 0.0587(8) 0.936(2) 0.022(5) Uiso 0.25 1 d D U P B -1
 C14_11 C 0.6413(8) 0.0066(7) 0.8869(19) 0.018(4) Uiso 0.25 1 d D U P B -1
 C15_11 C 0.6217(8) -0.0456(7) 0.9506(19) 0.011(4) Uiso 0.25 1 d D U P B -1
 C16_11 C 0.6175(9) -0.0908(8) 0.8388(19) 0.022(5) Uiso 0.25 1 d D U P B -1
 C17_11 C 0.5745(8) -0.1301(9) 0.840(2) 0.019(5) Uiso 0.25 1 d D U P B -1
 C18_11 C 0.5321(8) -0.1297(9) 0.947(2) 0.022(5) Uiso 0.25 1 d D U P B -1
 C19_11 C 0.4784(8) -0.1436(8) 0.8830(19) 0.012(4) Uiso 0.25 1 d D U P B -1
 C20_11 C 0.4289(7) -0.1174(8) 0.9314(19) 0.010(4) Uiso 0.25 1 d D U P B -1
 C21_11 C 0.3844(9) -0.0977(8) 0.8335(19) 0.014(4) Uiso 0.25 1 d D U P B -1
 C22_11 C 0.3645(8) -0.0444(7) 0.8880(19) 0.013(4) Uiso 0.25 1 d D U P B -1
 C23_11 C 0.3464(9) -0.0022(7) 0.791(2) 0.013(4) Uiso 0.25 1 d D U P B -1
 C24_11 C 0.3604(10) 0.0561(8) 0.8219(19) 0.023(5) Uiso 0.25 1 d D U P B -1
 C25_11 C 0.3861(9) 0.0705(9) 0.944(2) 0.022(5) Uiso 0.25 1 d D U P B -1
 C26_11 C 0.4312(9) 0.1122(9) 0.943(2) 0.020(5) Uiso 0.25 1 d D U P B -1
 C27_11 C 0.4484(9) 0.1391(11) 0.825(2) 0.030(6) Uiso 0.25 1 d D U P B -1
 C28_11 C 0.5072(8) 0.1502(11) 0.797(2) 0.031(6) Uiso 0.25 1 d D U P B -1
 C29_11 C 0.5472(8) 0.1317(8) 0.901(2) 0.017(4) Uiso 0.25 1 d D U P B -1
 C30_11 C 0.5987(9) 0.1071(8) 0.8444(18) 0.017(4) Uiso 0.25 1 d D U P B -1
 C31_11 C 0.6104(12) 0.0986(11) 0.702(2) 0.030(8) Uiso 0.25 1 d D U P B -1
 C32_11 C 0.6349(8) 0.0455(7) 0.6563(19) 0.019(4) Uiso 0.25 1 d D U P B -1
 C33_11 C 0.6511(8) -0.0024(7) 0.739(2) 0.007(4) Uiso 0.25 1 d D U P B -1
 C34_11 C 0.6378(9) -0.0615(8) 0.712(2) 0.023(5) Uiso 0.25 1 d D U P B -1
 C35_11 C 0.6104(9) -0.0753(9) 0.588(2) 0.026(6) Uiso 0.25 1 d D U P B -1
 C36_11 C 0.5645(7) -0.1201(7) 0.591(2) 0.011(4) Uiso 0.25 1 d D U P B -1
 C37_11 C 0.5475(8) -0.1462(9) 0.7085(19) 0.021(5) Uiso 0.25 1 d D U P B -1
 C38_11 C 0.4866(7) -0.1537(8) 0.7389(19) 0.009(4) Uiso 0.25 1 d D U P B -1
 C39_11 C 0.4446(7) -0.1375(8) 0.6461(18) 0.014(4) Uiso 0.25 1 d D U P B -1
 C40_11 C 0.3947(10) -0.1081(11) 0.696(2) 0.013(6) Uiso 0.25 1 d D U P B -1
 C41_11 C 0.3779(10) -0.0644(9) 0.597(2) 0.023(6) Uiso 0.25 1 d D U P B -1
 C42_11 C 0.3547(13) -0.0108(8) 0.641(2) 0.035(7) Uiso 0.25 1 d D U P B -1
 C43_11 C 0.3718(8) 0.0433(8) 0.581(2) 0.015(4) Uiso 0.25 1 d D U P B -1
 C44_11 C 0.3769(9) 0.0862(8) 0.6887(19) 0.023(5) Uiso 0.25 1 d D U P B -1
 C45_11 C 0.4183(8) 0.1253(9) 0.6927(19) 0.024(5) Uiso 0.25 1 d D U P B -1
 C46_11 C 0.4616(8) 0.1277(9) 0.587(2) 0.029(5) Uiso 0.25 1 d D U P B -1
 C47_11 C 0.5175(9) 0.1420(11) 0.650(2) 0.036(6) Uiso 0.25 1 d D U P B -1
 C48_11 C 0.5668(8) 0.1167(9) 0.597(2) 0.022(5) Uiso 0.25 1 d D U P B -1
 C49_11 C 0.5651(9) 0.0744(9) 0.486(3) 0.022(6) Uiso 0.25 1 d D U P B -1
 C50_11 C 0.6081(9) 0.0302(7) 0.522(2) 0.023(5) Uiso 0.25 1 d D U P B -1
 C51_11 C 0.5981(9) -0.0294(7) 0.493(2) 0.020(5) Uiso 0.25 1 d D U P B -1
 C52_11 C 0.5414(10) -0.0461(10) 0.430(3) 0.039(9) Uiso 0.25 1 d D U P B -1
 C53_11 C 0.5230(7) -0.1021(9) 0.488(2) 0.017(5) Uiso 0.25 1 d D U P B -1
 C54_11 C 0.4640(7) -0.1117(9) 0.514(2) 0.016(5) Uiso 0.25 1 d D U P B -1
 C55_11 C 0.4217(11) -0.0645(10) 0.485(3) 0.033(9) Uiso 0.25 1 d D U P B -1
 C56_11 C 0.4386(11) -0.0125(9) 0.428(4) 0.052(12) Uiso 0.25 1 d D U P B -1
 C57_11 C 0.4150(11) 0.0437(11) 0.475(3) 0.050(11) Uiso 0.25 1 d D U P B -1
 C58_11 C 0.4590(9) 0.0867(10) 0.479(3) 0.027(7) Uiso 0.25 1 d D U P B -1
 C59_11 C 0.5122(8) 0.0588(9) 0.426(3) 0.028(6) Uiso 0.25 1 d D U P B -1
 C60_11 C 0.5008(11) -0.0025(10) 0.4010(17) 0.025(3) Uiso 0.25 1 d D U P B -1

loop_
  _atom_site_aniso_label
  _atom_site_aniso_U_11
  _atom_site_aniso_U_22
  _atom_site_aniso_U_33
  _atom_site_aniso_U_23
  _atom_site_aniso_U_13
  _atom_site_aniso_U_12
 S1 0.0151(6) 0.0117(5) 0.0165(6) 0.0000(4) 0.0032(4) -0.0005(4)
 Co1 0.0132(3) 0.0085(3) 0.0141(3) 0.0008(3) -0.0005(3) 0.0007(2)
 C1 0.014(2) 0.007(2) 0.018(3) 0.0021(17) 0.0010(18) 0.0024(17)
 N2 0.025(2) 0.0082(19) 0.019(2) 0.0008(16) -0.0046(18) 0.0026(17)
 C3 0.026(3) 0.015(2) 0.028(3) 0.007(2) -0.002(2) 0.002(2)
 C4 0.033(3) 0.011(2) 0.030(3) 0.008(2) -0.005(2) 0.000(2)
 N5 0.020(2) 0.012(2) 0.022(2) -0.0001(17) -0.0025(18) -0.0023(17)
 C6 0.024(3) 0.011(2) 0.025(3) 0.001(2) -0.012(2) -0.004(2)
 C7 0.026(3) 0.030(4) 0.089(7) 0.007(4) -0.008(4) -0.003(3)
 C8 0.074(6) 0.048(5) 0.045(5) -0.026(4) 0.003(4) -0.017(4)
 C9 0.040(4) 0.028(3) 0.041(4) 0.016(3) -0.011(3) 0.001(3)
 C10 0.048(4) 0.020(3) 0.058(5) 0.018(3) -0.015(4) -0.010(3)
 C11 0.028(3) 0.017(2) 0.031(3) 0.001(2) -0.011(3) -0.005(2)
 C12 0.030(4) 0.081(7) 0.083(7) 0.052(5) -0.026(4) -0.030(4)
 C13 0.102(8) 0.034(4) 0.049(5) -0.022(4) -0.036(5) 0.018(5)
 Cl51 0.0374(7) 0.0374(7) 0.0393(11) 0.0041(7) 0.0041(7) 0.0185(9)
 C52 0.027(2) 0.027(2) 0.026(4) 0.005(2) 0.005(2) 0.008(3)
 C53 0.039(3) 0.047(4) 0.036(3) -0.008(3) 0.000(2) 0.014(3)
 C54 0.036(3) 0.070(5) 0.041(4) 0.005(3) -0.005(3) 0.026(3)
 C55 0.057(4) 0.057(4) 0.041(5) 0.009(4) 0.009(4) 0.035(5)
 Cl41 0.0480(9) 0.0480(9) 0.0554(14) 0.0060(9) -0.0060(9) -0.0306(11)
 C42 0.023(2) 0.023(2) 0.031(4) 0.000(2) 0.000(2) -0.009(3)
 C43 0.040(3) 0.030(3) 0.029(3) 0.006(2) -0.007(2) -0.007(2)
 C44 0.048(4) 0.034(3) 0.036(3) 0.009(2) 0.007(3) -0.009(3)
 C45 0.038(3) 0.038(3) 0.038(5) -0.013(3) 0.013(3) -0.018(4)

_geom_special_details
;
 All esds (except the esd in the dihedral angle between two l.s. planes)
 are estimated using the full covariance matrix.  The cell esds are taken
 into account individually in the estimation of esds in distances, angles
 and torsion angles; correlations between esds in cell parameters are only
 used when they are defined by crystal symmetry.  An approximate (isotropic)
 treatment of cell esds is used for estimating esds involving l.s. planes.
;
loop_
  _geom_bond_atom_site_label_1
  _geom_bond_atom_site_label_2
  _geom_bond_distance
  _geom_bond_site_symmetry_2
  _geom_bond_publ_flag
 S1 Co1 2.2109(14) . ?
 S1 Co1 2.2174(14) 2_665 ?
 S1 Co1 2.2305(14) 3_566 ?
 Co1 Co1 2.6603(12) 4_656 ?
 Co1 Co1 2.6603(12) 3_566 ?
 Co1 Co1 2.6505(12) 2_665 ?
 Co1 C1 1.977(5) . ?
 C1 N2 1.347(7) . ?
 C1 N5 1.363(6) . ?
 N2 C3 1.398(7) . ?
 N2 C6 1.490(7) . ?
 C3 C4 1.352(8) . ?
 C3 C9 1.493(8) . ?
 C4 N5 1.394(7) . ?
 C4 C10 1.508(8) . ?
 N5 C11 1.463(7) . ?
 C6 H6 1.0000 . ?
 C6 C7 1.518(9) . ?
 C6 C8 1.508(9) . ?
 C7 H7A 0.9800 . ?
 C7 H7B 0.9800 . ?
 C7 H7C 0.9800 . ?
 C8 H8A 0.9800 . ?
 C8 H8B 0.9800 . ?
 C8 H8C 0.9800 . ?
 C9 H9A 0.9800 . ?
 C9 H9B 0.9800 . ?
 C9 H9C 0.9800 . ?
 C10 H10A 0.9800 . ?
 C10 H10B 0.9800 . ?
 C10 H10C 0.9800 . ?
 C11 H11 1.0000 . ?
 C11 C12 1.505(10) . ?
 C11 C13 1.542(11) . ?
 C12 H12A 0.9800 . ?
 C12 H12B 0.9800 . ?
 C12 H12C 0.9800 . ?
 C13 H13A 0.9800 . ?
 C13 H13B 0.9800 . ?
 C13 H13C 0.9800 . ?
 S2 Co2 2.240(10) 4_655 ?
 S2 Co2 2.219(11) . ?
 S2 Co2 2.232(10) 2_665 ?
 Co2 Co2 2.658(9) 2_665 ?
 Co2 Co2 2.667(8) 4_655 ?
 Co2 Co2 2.666(8) 3_565 ?
 Co2 C21 1.991(19) . ?
 C21 N22 1.34(2) . ?
 C21 N25 1.36(2) . ?
 N22 C23 1.39(2) . ?
 N22 C26 1.51(2) . ?
 C23 C24 1.34(2) . ?
 C23 C29 1.50(2) . ?
 C24 N25 1.41(2) . ?
 C24 C30 1.51(2) . ?
 N25 C31 1.45(2) . ?
 C26 H26 1.0000 . ?
 C26 C27 1.50(3) . ?
 C26 C28 1.50(3) . ?
 C27 H27A 0.9800 . ?
 C27 H27B 0.9800 . ?
 C27 H27C 0.9800 . ?
 C28 H28A 0.9800 . ?
 C28 H28B 0.9800 . ?
 C28 H28C 0.9800 . ?
 C29 H29A 0.9800 . ?
 C29 H29B 0.9800 . ?
 C29 H29C 0.9800 . ?
 C30 H30A 0.9800 . ?
 C30 H30B 0.9800 . ?
 C30 H30C 0.9800 . ?
 C31 H31 1.0000 . ?
 C31 C32 1.52(3) . ?
 C31 C33 1.53(3) . ?
 C32 H32A 0.9800 . ?
 C32 H32B 0.9800 . ?
 C32 H32C 0.9800 . ?
 C33 H33A 0.9800 . ?
 C33 H33B 0.9800 . ?
 C33 H33C 0.9800 . ?
 Cl51 C52 1.745(7) . ?
 C52 C53 1.369(7) 8_666 ?
 C52 C53 1.369(7) . ?
 C53 H53 0.9500 . ?
 C53 C54 1.386(9) . ?
 C54 H54 0.9500 . ?
 C54 C55 1.384(9) . ?
 C55 H55 0.9500 . ?
 Cl41 C42 1.736(7) . ?
 C42 C43 1.362(6) 7_456 ?
 C42 C43 1.362(6) . ?
 C43 H43 0.9500 . ?
 C43 C44 1.388(8) . ?
 C44 H44 0.9500 . ?
 C44 C45 1.357(7) . ?
 C45 H45 0.9500 . ?
 C1_11 C2_11 1.53(2) . ?
 C1_11 C5_11 1.54(2) . ?
 C1_11 C9_11 1.52(2) . ?
 C2_11 C3_11 1.434(19) . ?
 C2_11 C12_11 1.34(2) . ?
 C3_11 C4_11 1.41(2) . ?
 C3_11 C15_11 1.36(2) . ?
 C4_11 C5_11 1.41(2) . ?
 C4_11 C18_11 1.369(19) . ?
 C5_11 C6_11 1.316(18) . ?
 C6_11 C7_11 1.44(2) . ?
 C6_11 C20_11 1.45(2) . ?
 C7_11 C8_11 1.39(2) . ?
 C7_11 C22_11 1.42(2) . ?
 C8_11 C9_11 1.39(2) . ?
 C8_11 C25_11 1.45(2) . ?
 C9_11 C10_11 1.40(2) . ?
 C10_11 C11_11 1.37(2) . ?
 C10_11 C26_11 1.45(2) . ?
 C11_11 C12_11 1.49(2) . ?
 C11_11 C29_11 1.404(19) . ?
 C12_11 C13_11 1.45(2) . ?
 C13_11 C14_11 1.423(18) . ?
 C13_11 C30_11 1.48(2) . ?
 C14_11 C15_11 1.430(19) . ?
 C14_11 C33_11 1.45(2) . ?
 C15_11 C16_11 1.505(19) . ?
 C16_11 C17_11 1.353(19) . ?
 C16_11 C34_11 1.47(2) . ?
 C17_11 C18_11 1.42(2) . ?
 C17_11 C37_11 1.459(19) . ?
 C18_11 C19_11 1.427(19) . ?
 C19_11 C20_11 1.380(19) . ?
 C19_11 C38_11 1.42(2) . ?
 C20_11 C21_11 1.469(18) . ?
 C21_11 C22_11 1.421(19) . ?
 C21_11 C40_11 1.36(2) . ?
 C22_11 C23_11 1.415(18) . ?
 C23_11 C24_11 1.43(2) . ?
 C23_11 C42_11 1.46(2) . ?
 C24_11 C25_11 1.36(2) . ?
 C24_11 C44_11 1.51(2) . ?
 C25_11 C26_11 1.43(2) . ?
 C26_11 C27_11 1.35(2) . ?
 C27_11 C28_11 1.41(2) . ?
 C27_11 C45_11 1.48(2) . ?
 C28_11 C29_11 1.43(2) . ?
 C28_11 C47_11 1.44(2) . ?
 C29_11 C30_11 1.43(2) . ?
 C30_11 C31_11 1.41(2) . ?
 C31_11 C32_11 1.43(2) . ?
 C31_11 C48_11 1.48(2) . ?
 C32_11 C33_11 1.418(19) . ?
 C32_11 C50_11 1.48(2) . ?
 C33_11 C34_11 1.431(19) . ?
 C34_11 C35_11 1.39(2) . ?
 C35_11 C36_11 1.489(19) . ?
 C35_11 C51_11 1.43(2) . ?
 C36_11 C37_11 1.34(2) . ?
 C36_11 C53_11 1.440(19) . ?
 C37_11 C38_11 1.454(19) . ?
 C38_11 C39_11 1.374(19) . ?
 C39_11 C40_11 1.43(2) . ?
 C39_11 C54_11 1.47(2) . ?
 C40_11 C41_11 1.44(2) . ?
 C41_11 C42_11 1.42(2) . ?
 C41_11 C55_11 1.48(2) . ?
 C42_11 C43_11 1.44(2) . ?
 C43_11 C44_11 1.44(2) . ?
 C43_11 C57_11 1.43(2) . ?
 C44_11 C45_11 1.32(2) . ?
 C45_11 C46_11 1.43(2) . ?
 C46_11 C47_11 1.47(2) . ?
 C46_11 C58_11 1.41(2) . ?
 C47_11 C48_11 1.38(2) . ?
 C48_11 C49_11 1.45(2) . ?
 C49_11 C50_11 1.47(2) . ?
 C49_11 C59_11 1.40(2) . ?
 C50_11 C51_11 1.430(19) . ?
 C51_11 C52_11 1.50(2) . ?
 C52_11 C53_11 1.48(2) . ?
 C52_11 C60_11 1.41(2) . ?
 C53_11 C54_11 1.410(19) . ?
 C54_11 C55_11 1.50(2) . ?
 C55_11 C56_11 1.38(2) . ?
 C56_11 C57_11 1.48(2) . ?
 C56_11 C60_11 1.49(2) . ?
 C57_11 C58_11 1.43(2) . ?
 C58_11 C59_11 1.48(2) . ?
 C59_11 C60_11 1.47(2) . ?

loop_
  _geom_angle_atom_site_label_1
  _geom_angle_atom_site_label_2
  _geom_angle_atom_site_label_3
  _geom_angle
  _geom_angle_site_symmetry_1
  _geom_angle_site_symmetry_3
  _geom_angle_publ_flag
 Co1 S1 Co1 73.53(5) . 2_665 ?
 Co1 S1 Co1 73.59(5) . 3_566 ?
 Co1 S1 Co1 73.47(5) 2_665 3_566 ?
 S1 Co1 S1 104.25(5) . 2_665 ?
 S1 Co1 S1 104.43(5) . 4_656 ?
 S1 Co1 S1 104.21(5) 2_665 4_656 ?
 S1 Co1 Co1 53.54(4) . 3_566 ?
 S1 Co1 Co1 53.49(4) 2_665 4_656 ?
 S1 Co1 Co1 101.15(4) . 4_656 ?
 S1 Co1 Co1 53.12(4) 2_665 2_665 ?
 S1 Co1 Co1 52.86(4) 4_656 4_656 ?
 S1 Co1 Co1 100.92(3) 4_656 2_665 ?
 S1 Co1 Co1 53.04(4) 4_656 3_566 ?
 S1 Co1 Co1 53.35(4) . 2_665 ?
 S1 Co1 Co1 100.98(4) 2_665 3_566 ?
 Co1 Co1 Co1 60.121(14) 2_665 4_656 ?
 Co1 Co1 Co1 59.76(3) 4_656 3_566 ?
 Co1 Co1 Co1 60.121(15) 2_665 3_566 ?
 C1 Co1 S1 108.56(15) . . ?
 C1 Co1 S1 111.57(15) . 4_656 ?
 C1 Co1 S1 122.27(15) . 2_665 ?
 C1 Co1 Co1 146.52(14) . 2_665 ?
 C1 Co1 Co1 149.57(15) . 4_656 ?
 C1 Co1 Co1 136.72(15) . 3_566 ?
 N2 C1 Co1 131.1(4) . . ?
 N2 C1 N5 105.2(4) . . ?
 N5 C1 Co1 123.6(4) . . ?
 C1 N2 C3 111.4(5) . . ?
 C1 N2 C6 122.0(4) . . ?
 C3 N2 C6 126.6(5) . . ?
 N2 C3 C9 126.3(6) . . ?
 C4 C3 N2 105.9(5) . . ?
 C4 C3 C9 127.8(5) . . ?
 C3 C4 N5 107.5(5) . . ?
 C3 C4 C10 127.1(6) . . ?
 N5 C4 C10 125.5(6) . . ?
 C1 N5 C4 110.1(4) . . ?
 C1 N5 C11 122.6(4) . . ?
 C4 N5 C11 127.2(5) . . ?
 N2 C6 H6 106.3 . . ?
 N2 C6 C7 113.1(5) . . ?
 N2 C6 C8 111.2(5) . . ?
 C7 C6 H6 106.3 . . ?
 C8 C6 H6 106.3 . . ?
 C8 C6 C7 113.0(6) . . ?
 C6 C7 H7A 109.5 . . ?
 C6 C7 H7B 109.5 . . ?
 C6 C7 H7C 109.5 . . ?
 H7A C7 H7B 109.5 . . ?
 H7A C7 H7C 109.5 . . ?
 H7B C7 H7C 109.5 . . ?
 C6 C8 H8A 109.5 . . ?
 C6 C8 H8B 109.5 . . ?
 C6 C8 H8C 109.5 . . ?
 H8A C8 H8B 109.5 . . ?
 H8A C8 H8C 109.5 . . ?
 H8B C8 H8C 109.5 . . ?
 C3 C9 H9A 109.5 . . ?
 C3 C9 H9B 109.5 . . ?
 C3 C9 H9C 109.5 . . ?
 H9A C9 H9B 109.5 . . ?
 H9A C9 H9C 109.5 . . ?
 H9B C9 H9C 109.5 . . ?
 C4 C10 H10A 109.5 . . ?
 C4 C10 H10B 109.5 . . ?
 C4 C10 H10C 109.5 . . ?
 H10A C10 H10B 109.5 . . ?
 H10A C10 H10C 109.5 . . ?
 H10B C10 H10C 109.5 . . ?
 N5 C11 H11 106.1 . . ?
 N5 C11 C12 113.5(6) . . ?
 N5 C11 C13 110.4(6) . . ?
 C12 C11 H11 106.1 . . ?
 C12 C11 C13 113.9(7) . . ?
 C13 C11 H11 106.1 . . ?
 C11 C12 H12A 109.5 . . ?
 C11 C12 H12B 109.5 . . ?
 C11 C12 H12C 109.5 . . ?
 H12A C12 H12B 109.5 . . ?
 H12A C12 H12C 109.5 . . ?
 H12B C12 H12C 109.5 . . ?
 C11 C13 H13A 109.5 . . ?
 C11 C13 H13B 109.5 . . ?
 C11 C13 H13C 109.5 . . ?
 H13A C13 H13B 109.5 . . ?
 H13A C13 H13C 109.5 . . ?
 H13B C13 H13C 109.5 . . ?
 Co2 S2 Co2 73.3(3) . 2_665 ?
 Co2 S2 Co2 73.2(3) 2_665 4_655 ?
 Co2 S2 Co2 73.4(3) . 4_655 ?
 S2 Co2 S2 104.4(3) . 2_665 ?
 S2 Co2 Co2 53.6(3) . 2_665 ?
 S2 Co2 Co2 53.5(3) 2_665 3_565 ?
 S2 Co2 Co2 101.0(3) 2_665 4_655 ?
 S2 Co2 Co2 53.1(3) 2_665 2_665 ?
 S2 Co2 Co2 52.9(3) 3_565 3_565 ?
 S2 Co2 Co2 101.1(3) 3_565 2_665 ?
 S2 Co2 Co2 53.3(3) 3_565 4_655 ?
 S2 Co2 Co2 101.4(3) . 3_565 ?
 S2 Co2 Co2 53.6(3) . 4_655 ?
 Co2 Co2 Co2 60.11(10) 2_665 3_565 ?
 Co2 Co2 Co2 59.8(2) 3_565 4_655 ?
 Co2 Co2 Co2 60.11(10) 2_665 4_655 ?
 C21 Co2 S2 123.0(8) . 2_665 ?
 C21 Co2 S2 106.0(5) . . ?
 C21 Co2 Co2 144.6(4) . 2_665 ?
 C21 Co2 Co2 152.0(5) . 3_565 ?
 C21 Co2 Co2 135.7(7) . 4_655 ?
 N22 C21 Co2 125.5(17) . . ?
 N22 C21 N25 105.9(17) . . ?
 N25 C21 Co2 128.6(16) . . ?
 C21 N22 C23 111.8(19) . . ?
 C21 N22 C26 121(2) . . ?
 C23 N22 C26 127(2) . . ?
 N22 C23 C29 122(2) . . ?
 C24 C23 N22 105.5(19) . . ?
 C24 C23 C29 133(3) . . ?
 C23 C24 N25 108.4(19) . . ?
 C23 C24 C30 128(2) . . ?
 N25 C24 C30 124(2) . . ?
 C21 N25 C24 108.4(17) . . ?
 C21 N25 C31 126(2) . . ?
 C24 N25 C31 126(2) . . ?
 N22 C26 H26 105.2 . . ?
 C27 C26 N22 112(3) . . ?
 C27 C26 H26 105.2 . . ?
 C28 C26 N22 111(2) . . ?
 C28 C26 H26 105.2 . . ?
 C28 C26 C27 117(3) . . ?
 C26 C27 H27A 109.5 . . ?
 C26 C27 H27B 109.5 . . ?
 C26 C27 H27C 109.5 . . ?
 H27A C27 H27B 109.5 . . ?
 H27A C27 H27C 109.5 . . ?
 H27B C27 H27C 109.5 . . ?
 C26 C28 H28A 109.5 . . ?
 C26 C28 H28B 109.5 . . ?
 C26 C28 H28C 109.5 . . ?
 H28A C28 H28B 109.5 . . ?
 H28A C28 H28C 109.5 . . ?
 H28B C28 H28C 109.5 . . ?
 C23 C29 H29A 109.5 . . ?
 C23 C29 H29B 109.5 . . ?
 C23 C29 H29C 109.5 . . ?
 H29A C29 H29B 109.5 . . ?
 H29A C29 H29C 109.5 . . ?
 H29B C29 H29C 109.5 . . ?
 C24 C30 H30A 109.5 . . ?
 C24 C30 H30B 109.5 . . ?
 C24 C30 H30C 109.5 . . ?
 H30A C30 H30B 109.5 . . ?
 H30A C30 H30C 109.5 . . ?
 H30B C30 H30C 109.5 . . ?
 N25 C31 H31 105.4 . . ?
 N25 C31 C32 116(3) . . ?
 N25 C31 C33 112(3) . . ?
 C32 C31 H31 105.4 . . ?
 C32 C31 C33 112(3) . . ?
 C33 C31 H31 105.4 . . ?
 C31 C32 H32A 109.5 . . ?
 C31 C32 H32B 109.5 . . ?
 C31 C32 H32C 109.5 . . ?
 H32A C32 H32B 109.5 . . ?
 H32A C32 H32C 109.5 . . ?
 H32B C32 H32C 109.5 . . ?
 C31 C33 H33A 109.5 . . ?
 C31 C33 H33B 109.5 . . ?
 C31 C33 H33C 109.5 . . ?
 H33A C33 H33B 109.5 . . ?
 H33A C33 H33C 109.5 . . ?
 H33B C33 H33C 109.5 . . ?
 C53 C52 Cl51 118.5(4) 8_666 . ?
 C53 C52 Cl51 118.5(4) . . ?
 C53 C52 C53 123.0(7) 8_666 . ?
 C52 C53 H53 120.8 . . ?
 C52 C53 C54 118.4(6) . . ?
 C54 C53 H53 120.8 . . ?
 C53 C54 H54 120.0 . . ?
 C55 C54 C53 120.1(7) . . ?
 C55 C54 H54 120.0 . . ?
 C54 C55 C54 120.1(8) 8_666 . ?
 C54 C55 H55 119.9 8_666 . ?
 C54 C55 H55 119.9 . . ?
 C43 C42 Cl41 119.8(3) . . ?
 C43 C42 Cl41 119.8(3) 7_456 . ?
 C43 C42 C43 120.4(7) 7_456 . ?
 C42 C43 H43 120.3 . . ?
 C42 C43 C44 119.5(5) . . ?
 C44 C43 H43 120.3 . . ?
 C43 C44 H44 119.8 . . ?
 C45 C44 C43 120.5(6) . . ?
 C45 C44 H44 119.8 . . ?
 C44 C45 C44 119.7(7) . 7_456 ?
 C44 C45 H45 120.2 7_456 . ?
 C44 C45 H45 120.2 . . ?
 C2_11 C1_11 C5_11 97.6(14) . . ?
 C9_11 C1_11 C2_11 110.3(16) . . ?
 C9_11 C1_11 C5_11 108.7(15) . . ?
 C3_11 C2_11 C1_11 111.7(15) . . ?
 C12_11 C2_11 C1_11 123.8(17) . . ?
 C12_11 C2_11 C3_11 116.3(19) . . ?
 C4_11 C3_11 C2_11 107.7(15) . . ?
 C15_11 C3_11 C2_11 121.4(18) . . ?
 C15_11 C3_11 C4_11 123.0(17) . . ?
 C3_11 C4_11 C5_11 109.2(14) . . ?
 C18_11 C4_11 C3_11 121.2(19) . . ?
 C18_11 C4_11 C5_11 120.5(18) . . ?
 C4_11 C5_11 C1_11 111.5(14) . . ?
 C6_11 C5_11 C1_11 122.8(16) . . ?
 C6_11 C5_11 C4_11 119.4(18) . . ?
 C5_11 C6_11 C7_11 120.3(18) . . ?
 C5_11 C6_11 C20_11 122.5(17) . . ?
 C7_11 C6_11 C20_11 106.5(15) . . ?
 C8_11 C7_11 C6_11 122.2(18) . . ?
 C8_11 C7_11 C22_11 115.2(17) . . ?
 C22_11 C7_11 C6_11 108.4(15) . . ?
 C7_11 C8_11 C9_11 117.7(17) . . ?
 C7_11 C8_11 C25_11 122.2(19) . . ?
 C9_11 C8_11 C25_11 109.6(16) . . ?
 C8_11 C9_11 C1_11 124.0(16) . . ?
 C8_11 C9_11 C10_11 107.2(17) . . ?
 C10_11 C9_11 C1_11 122.1(16) . . ?
 C9_11 C10_11 C26_11 110.4(17) . . ?
 C11_11 C10_11 C9_11 120(2) . . ?
 C11_11 C10_11 C26_11 120(2) . . ?
 C10_11 C11_11 C12_11 121.5(18) . . ?
 C10_11 C11_11 C29_11 118.3(17) . . ?
 C29_11 C11_11 C12_11 108.6(14) . . ?
 C2_11 C12_11 C11_11 118.4(17) . . ?
 C2_11 C12_11 C13_11 124.7(19) . . ?
 C13_11 C12_11 C11_11 106.9(15) . . ?
 C12_11 C13_11 C30_11 107.1(15) . . ?
 C14_11 C13_11 C12_11 117.8(17) . . ?
 C14_11 C13_11 C30_11 124.2(17) . . ?
 C13_11 C14_11 C15_11 116.7(15) . . ?
 C13_11 C14_11 C33_11 120.5(16) . . ?
 C15_11 C14_11 C33_11 110.3(14) . . ?
 C3_11 C15_11 C14_11 122.6(16) . . ?
 C3_11 C15_11 C16_11 115.4(15) . . ?
 C14_11 C15_11 C16_11 107.8(14) . . ?
 C17_11 C16_11 C15_11 120.8(16) . . ?
 C17_11 C16_11 C34_11 123.9(16) . . ?
 C34_11 C16_11 C15_11 104.2(14) . . ?
 C16_11 C17_11 C18_11 120.9(17) . . ?
 C16_11 C17_11 C37_11 118.7(17) . . ?
 C18_11 C17_11 C37_11 109.2(15) . . ?
 C4_11 C18_11 C17_11 118.7(17) . . ?
 C4_11 C18_11 C19_11 120.2(17) . . ?
 C17_11 C18_11 C19_11 107.0(15) . . ?
 C20_11 C19_11 C18_11 118.8(15) . . ?
 C20_11 C19_11 C38_11 120.9(15) . . ?
 C38_11 C19_11 C18_11 109.9(15) . . ?
 C6_11 C20_11 C21_11 109.1(14) . . ?
 C19_11 C20_11 C6_11 118.3(15) . . ?
 C19_11 C20_11 C21_11 120.5(16) . . ?
 C22_11 C21_11 C20_11 105.4(14) . . ?
 C40_11 C21_11 C20_11 116.2(17) . . ?
 C40_11 C21_11 C22_11 124.6(18) . . ?
 C7_11 C22_11 C21_11 110.6(14) . . ?
 C23_11 C22_11 C7_11 124.6(16) . . ?
 C23_11 C22_11 C21_11 117.1(16) . . ?
 C22_11 C23_11 C24_11 116.8(16) . . ?
 C22_11 C23_11 C42_11 120.9(16) . . ?
 C24_11 C23_11 C42_11 107.8(15) . . ?
 C23_11 C24_11 C44_11 108.7(15) . . ?
 C25_11 C24_11 C23_11 120.9(17) . . ?
 C25_11 C24_11 C44_11 120.5(17) . . ?
 C24_11 C25_11 C8_11 120.0(17) . . ?
 C24_11 C25_11 C26_11 118.7(17) . . ?
 C26_11 C25_11 C8_11 107.5(16) . . ?
 C25_11 C26_11 C10_11 105.3(15) . . ?
 C27_11 C26_11 C10_11 120.7(18) . . ?
 C27_11 C26_11 C25_11 122.4(18) . . ?
 C26_11 C27_11 C28_11 121.6(19) . . ?
 C26_11 C27_11 C45_11 118.6(17) . . ?
 C28_11 C27_11 C45_11 109.5(16) . . ?
 C27_11 C28_11 C29_11 116.2(18) . . ?
 C27_11 C28_11 C47_11 108.6(17) . . ?
 C29_11 C28_11 C47_11 122.3(18) . . ?
 C11_11 C29_11 C28_11 123.1(17) . . ?
 C11_11 C29_11 C30_11 109.5(15) . . ?
 C28_11 C29_11 C30_11 113.4(17) . . ?
 C29_11 C30_11 C13_11 107.9(15) . . ?
 C31_11 C30_11 C13_11 114.5(16) . . ?
 C31_11 C30_11 C29_11 125.9(17) . . ?
 C30_11 C31_11 C32_11 119.6(19) . . ?
 C30_11 C31_11 C48_11 118.9(18) . . ?
 C32_11 C31_11 C48_11 108.1(16) . . ?
 C31_11 C32_11 C50_11 107.9(14) . . ?
 C33_11 C32_11 C31_11 127.7(17) . . ?
 C33_11 C32_11 C50_11 114.6(15) . . ?
 C32_11 C33_11 C14_11 113.4(14) . . ?
 C32_11 C33_11 C34_11 126.3(17) . . ?
 C34_11 C33_11 C14_11 106.3(15) . . ?
 C33_11 C34_11 C16_11 111.4(16) . . ?
 C35_11 C34_11 C16_11 117.2(17) . . ?
 C35_11 C34_11 C33_11 118.3(17) . . ?
 C34_11 C35_11 C36_11 118.0(18) . . ?
 C34_11 C35_11 C51_11 117.9(17) . . ?
 C51_11 C35_11 C36_11 113.0(15) . . ?
 C37_11 C36_11 C35_11 122.9(17) . . ?
 C37_11 C36_11 C53_11 120.7(16) . . ?
 C53_11 C36_11 C35_11 105.1(14) . . ?
 C36_11 C37_11 C17_11 119.2(17) . . ?
 C36_11 C37_11 C38_11 120.7(16) . . ?
 C38_11 C37_11 C17_11 105.9(15) . . ?
 C19_11 C38_11 C37_11 107.9(14) . . ?
 C39_11 C38_11 C19_11 119.5(16) . . ?
 C39_11 C38_11 C37_11 121.8(16) . . ?
 C38_11 C39_11 C40_11 119.3(17) . . ?
 C38_11 C39_11 C54_11 116.9(15) . . ?
 C40_11 C39_11 C54_11 110.1(14) . . ?
 C21_11 C40_11 C39_11 123.5(18) . . ?
 C21_11 C40_11 C41_11 117.7(19) . . ?
 C39_11 C40_11 C41_11 109.5(16) . . ?
 C40_11 C41_11 C55_11 107.0(17) . . ?
 C42_11 C41_11 C40_11 122(2) . . ?
 C42_11 C41_11 C55_11 118.5(19) . . ?
 C41_11 C42_11 C23_11 117.4(18) . . ?
 C41_11 C42_11 C43_11 123.0(19) . . ?
 C43_11 C42_11 C23_11 107.9(16) . . ?
 C42_11 C43_11 C44_11 110.2(15) . . ?
 C57_11 C43_11 C42_11 118.9(18) . . ?
 C57_11 C43_11 C44_11 116.5(17) . . ?
 C43_11 C44_11 C24_11 105.4(14) . . ?
 C45_11 C44_11 C24_11 118.6(17) . . ?
 C45_11 C44_11 C43_11 123.9(17) . . ?
 C44_11 C45_11 C27_11 121.1(17) . . ?
 C44_11 C45_11 C46_11 121.1(18) . . ?
 C46_11 C45_11 C27_11 105.4(15) . . ?
 C45_11 C46_11 C47_11 109.9(16) . . ?
 C58_11 C46_11 C45_11 117.8(17) . . ?
 C58_11 C46_11 C47_11 119.6(18) . . ?
 C28_11 C47_11 C46_11 106.5(16) . . ?
 C48_11 C47_11 C28_11 123.4(19) . . ?
 C48_11 C47_11 C46_11 119.0(18) . . ?
 C47_11 C48_11 C31_11 116.1(18) . . ?
 C47_11 C48_11 C49_11 122.3(18) . . ?
 C49_11 C48_11 C31_11 108.9(15) . . ?
 C48_11 C49_11 C50_11 106.3(16) . . ?
 C59_11 C49_11 C48_11 119.9(18) . . ?
 C59_11 C49_11 C50_11 120.5(17) . . ?
 C49_11 C50_11 C32_11 108.7(15) . . ?
 C51_11 C50_11 C32_11 118.0(16) . . ?
 C51_11 C50_11 C49_11 121.3(16) . . ?
 C35_11 C51_11 C52_11 103.9(15) . . ?
 C50_11 C51_11 C35_11 124.4(19) . . ?
 C50_11 C51_11 C52_11 118.0(17) . . ?
 C53_11 C52_11 C51_11 109.1(16) . . ?
 C60_11 C52_11 C51_11 118.8(19) . . ?
 C60_11 C52_11 C53_11 120.8(19) . . ?
 C36_11 C53_11 C52_11 108.8(15) . . ?
 C54_11 C53_11 C36_11 118.9(17) . . ?
 C54_11 C53_11 C52_11 119.1(17) . . ?
 C39_11 C54_11 C55_11 104.7(15) . . ?
 C53_11 C54_11 C39_11 120.9(17) . . ?
 C53_11 C54_11 C55_11 119.2(17) . . ?
 C41_11 C55_11 C54_11 108.5(17) . . ?
 C56_11 C55_11 C41_11 119(2) . . ?
 C56_11 C55_11 C54_11 122(2) . . ?
 C55_11 C56_11 C57_11 123(2) . . ?
 C55_11 C56_11 C60_11 119(2) . . ?
 C57_11 C56_11 C60_11 106.1(18) . . ?
 C43_11 C57_11 C56_11 118(2) . . ?
 C58_11 C57_11 C43_11 119(2) . . ?
 C58_11 C57_11 C56_11 110.9(18) . . ?
 C46_11 C58_11 C57_11 121(2) . . ?
 C46_11 C58_11 C59_11 120.6(19) . . ?
 C57_11 C58_11 C59_11 106.3(17) . . ?
 C49_11 C59_11 C58_11 118.6(19) . . ?
 C49_11 C59_11 C60_11 118.4(18) . . ?
 C60_11 C59_11 C58_11 109.3(16) . . ?
 C52_11 C60_11 C56_11 120(2) . . ?
 C52_11 C60_11 C59_11 123(2) . . ?
 C59_11 C60_11 C56_11 107.2(16) . . ?

loop_
  _geom_torsion_atom_site_label_1
  _geom_torsion_atom_site_label_2
  _geom_torsion_atom_site_label_3
  _geom_torsion_atom_site_label_4
  _geom_torsion
  _geom_torsion_site_symmetry_1
  _geom_torsion_site_symmetry_2
  _geom_torsion_site_symmetry_3
  _geom_torsion_site_symmetry_4
  _geom_torsion_publ_flag
 Co1 C1 N2 C3 -175.0(4) . . . . ?
 Co1 C1 N2 C6 4.2(8) . . . . ?
 Co1 C1 N5 C4 175.8(4) . . . . ?
 Co1 C1 N5 C11 -7.2(7) . . . . ?
 C1 N2 C3 C4 -0.6(7) . . . . ?
 C1 N2 C3 C9 -179.6(6) . . . . ?
 C1 N2 C6 C7 122.2(6) . . . . ?
 C1 N2 C6 C8 -109.3(6) . . . . ?
 C1 N5 C11 C12 121.8(7) . . . . ?
 C1 N5 C11 C13 -108.9(7) . . . . ?
 N2 C1 N5 C4 -0.1(6) . . . . ?
 N2 C1 N5 C11 177.0(5) . . . . ?
 N2 C3 C4 N5 0.5(7) . . . . ?
 N2 C3 C4 C10 179.7(7) . . . . ?
 C3 N2 C6 C7 -58.7(8) . . . . ?
 C3 N2 C6 C8 69.8(8) . . . . ?
 C3 C4 N5 C1 -0.3(7) . . . . ?
 C3 C4 N5 C11 -177.2(6) . . . . ?
 C4 N5 C11 C12 -61.6(9) . . . . ?
 C4 N5 C11 C13 67.6(9) . . . . ?
 N5 C1 N2 C3 0.4(6) . . . . ?
 N5 C1 N2 C6 179.6(5) . . . . ?
 C6 N2 C3 C4 -179.7(5) . . . . ?
 C6 N2 C3 C9 1.3(10) . . . . ?
 C9 C3 C4 N5 179.5(7) . . . . ?
 C9 C3 C4 C10 -1.4(12) . . . . ?
 C10 C4 N5 C1 -179.4(7) . . . . ?
 C10 C4 N5 C11 3.7(10) . . . . ?
 Co2 C21 N22 C23 178.2(18) . . . . ?
 Co2 C21 N22 C26 -4.5(19) . . . . ?
 Co2 C21 N25 C24 -178.8(19) . . . . ?
 Co2 C21 N25 C31 1(3) . . . . ?
 C21 N22 C23 C24 2(3) . . . . ?
 C21 N22 C23 C29 -179(3) . . . . ?
 C21 N22 C26 C27 118(3) . . . . ?
 C21 N22 C26 C28 -109(3) . . . . ?
 C21 N25 C31 C32 116(4) . . . . ?
 C21 N25 C31 C33 -114(3) . . . . ?
 N22 C21 N25 C24 3(3) . . . . ?
 N22 C21 N25 C31 -177(2) . . . . ?
 N22 C23 C24 N25 -1(4) . . . . ?
 N22 C23 C24 C30 -179(3) . . . . ?
 C23 N22 C26 C27 -65(4) . . . . ?
 C23 N22 C26 C28 67(4) . . . . ?
 C23 C24 N25 C21 -1(4) . . . . ?
 C23 C24 N25 C31 179(3) . . . . ?
 C24 N25 C31 C32 -64(5) . . . . ?
 C24 N25 C31 C33 66(5) . . . . ?
 N25 C21 N22 C23 -3(2) . . . . ?
 N25 C21 N22 C26 174(2) . . . . ?
 C26 N22 C23 C24 -175(3) . . . . ?
 C26 N22 C23 C29 4(5) . . . . ?
 C29 C23 C24 N25 -179(4) . . . . ?
 C29 C23 C24 C30 3(7) . . . . ?
 C30 C24 N25 C21 177(3) . . . . ?
 C30 C24 N25 C31 -3(5) . . . . ?
 Cl51 C52 C53 C54 -180.0(5) . . . . ?
 C52 C53 C54 C55 0.0(10) . . . . ?
 C53 C52 C53 C54 0.0(5) 8_666 . . . ?
 C53 C54 C55 C54 0.0(5) . . . 8_666 ?
 Cl41 C42 C43 C44 178.8(4) . . . . ?
 C42 C43 C44 C45 2.5(9) . . . . ?
 C43 C42 C43 C44 -1.3(4) 7_456 . . . ?
 C43 C44 C45 C44 -1.3(4) . . . 7_456 ?
 C1_11 C2_11 C3_11 C4_11 8(3) . . . . ?
 C1_11 C2_11 C3_11 C15_11 158(2) . . . . ?
 C1_11 C2_11 C12_11 C11_11 -9(4) . . . . ?
 C1_11 C2_11 C12_11 C13_11 -149(2) . . . . ?
 C1_11 C5_11 C6_11 C7_11 12(4) . . . . ?
 C1_11 C5_11 C6_11 C20_11 152(2) . . . . ?
 C1_11 C9_11 C10_11 C11_11 8(5) . . . . ?
 C1_11 C9_11 C10_11 C26_11 155(2) . . . . ?
 C2_11 C1_11 C5_11 C4_11 15(2) . . . . ?
 C2_11 C1_11 C5_11 C6_11 -137(3) . . . . ?
 C2_11 C1_11 C9_11 C8_11 127(2) . . . . ?
 C2_11 C1_11 C9_11 C10_11 -20(3) . . . . ?
 C2_11 C3_11 C4_11 C5_11 2(3) . . . . ?
 C2_11 C3_11 C4_11 C18_11 149(2) . . . . ?
 C2_11 C3_11 C15_11 C14_11 -8(3) . . . . ?
 C2_11 C3_11 C15_11 C16_11 -143(2) . . . . ?
 C2_11 C12_11 C13_11 C14_11 -1(4) . . . . ?
 C2_11 C12_11 C13_11 C30_11 145(2) . . . . ?
 C3_11 C2_11 C12_11 C11_11 137(2) . . . . ?
 C3_11 C2_11 C12_11 C13_11 -4(4) . . . . ?
 C3_11 C4_11 C5_11 C1_11 -11(3) . . . . ?
 C3_11 C4_11 C5_11 C6_11 142(2) . . . . ?
 C3_11 C4_11 C18_11 C17_11 -1(3) . . . . ?
 C3_11 C4_11 C18_11 C19_11 -136(2) . . . . ?
 C3_11 C15_11 C16_11 C17_11 -2(3) . . . . ?
 C3_11 C15_11 C16_11 C34_11 143(2) . . . . ?
 C4_11 C3_11 C15_11 C14_11 137(2) . . . . ?
 C4_11 C3_11 C15_11 C16_11 2(3) . . . . ?
 C4_11 C5_11 C6_11 C7_11 -138(2) . . . . ?
 C4_11 C5_11 C6_11 C20_11 2(4) . . . . ?
 C4_11 C18_11 C19_11 C20_11 -5(3) . . . . ?
 C4_11 C18_11 C19_11 C38_11 140(2) . . . . ?
 C5_11 C1_11 C2_11 C3_11 -13(2) . . . . ?
 C5_11 C1_11 C2_11 C12_11 134(3) . . . . ?
 C5_11 C1_11 C9_11 C8_11 21(3) . . . . ?
 C5_11 C1_11 C9_11 C10_11 -126(3) . . . . ?
 C5_11 C4_11 C18_11 C17_11 142(2) . . . . ?
 C5_11 C4_11 C18_11 C19_11 7(3) . . . . ?
 C5_11 C6_11 C7_11 C8_11 4(4) . . . . ?
 C5_11 C6_11 C7_11 C22_11 141(2) . . . . ?
 C5_11 C6_11 C20_11 C19_11 0(3) . . . . ?
 C5_11 C6_11 C20_11 C21_11 -142(2) . . . . ?
 C6_11 C7_11 C8_11 C9_11 -5(4) . . . . ?
 C6_11 C7_11 C8_11 C25_11 136(2) . . . . ?
 C6_11 C7_11 C22_11 C21_11 5(2) . . . . ?
 C6_11 C7_11 C22_11 C23_11 -144(2) . . . . ?
 C6_11 C20_11 C21_11 C22_11 1(2) . . . . ?
 C6_11 C20_11 C21_11 C40_11 143(2) . . . . ?
 C7_11 C6_11 C20_11 C19_11 145(2) . . . . ?
 C7_11 C6_11 C20_11 C21_11 2(2) . . . . ?
 C7_11 C8_11 C9_11 C1_11 -9(4) . . . . ?
 C7_11 C8_11 C9_11 C10_11 142(3) . . . . ?
 C7_11 C8_11 C25_11 C24_11 -1(4) . . . . ?
 C7_11 C8_11 C25_11 C26_11 -141(2) . . . . ?
 C7_11 C22_11 C23_11 C24_11 5(3) . . . . ?
 C7_11 C22_11 C23_11 C42_11 139(2) . . . . ?
 C8_11 C7_11 C22_11 C21_11 146(2) . . . . ?
 C8_11 C7_11 C22_11 C23_11 -3(3) . . . . ?
 C8_11 C9_11 C10_11 C11_11 -144(3) . . . . ?
 C8_11 C9_11 C10_11 C26_11 2(3) . . . . ?
 C8_11 C25_11 C26_11 C10_11 -1(3) . . . . ?
 C8_11 C25_11 C26_11 C27_11 142(2) . . . . ?
 C9_11 C1_11 C2_11 C3_11 -127(2) . . . . ?
 C9_11 C1_11 C2_11 C12_11 21(3) . . . . ?
 C9_11 C1_11 C5_11 C4_11 129(2) . . . . ?
 C9_11 C1_11 C5_11 C6_11 -23(3) . . . . ?
 C9_11 C8_11 C25_11 C24_11 143(2) . . . . ?
 C9_11 C8_11 C25_11 C26_11 3(3) . . . . ?
 C9_11 C10_11 C11_11 C12_11 6(4) . . . . ?
 C9_11 C10_11 C11_11 C29_11 145(3) . . . . ?
 C9_11 C10_11 C26_11 C25_11 -1(3) . . . . ?
 C9_11 C10_11 C26_11 C27_11 -145(3) . . . . ?
 C10_11 C11_11 C12_11 C2_11 -6(4) . . . . ?
 C10_11 C11_11 C12_11 C13_11 141(3) . . . . ?
 C10_11 C11_11 C29_11 C28_11 -5(3) . . . . ?
 C10_11 C11_11 C29_11 C30_11 -142(2) . . . . ?
 C10_11 C26_11 C27_11 C28_11 -3(4) . . . . ?
 C10_11 C26_11 C27_11 C45_11 139(3) . . . . ?
 C11_11 C10_11 C26_11 C25_11 146(3) . . . . ?
 C11_11 C10_11 C26_11 C27_11 2(4) . . . . ?
 C11_11 C12_11 C13_11 C14_11 -145(2) . . . . ?
 C11_11 C12_11 C13_11 C30_11 1(3) . . . . ?
 C11_11 C29_11 C30_11 C13_11 -1(2) . . . . ?
 C11_11 C29_11 C30_11 C31_11 139(2) . . . . ?
 C12_11 C2_11 C3_11 C4_11 -142(2) . . . . ?
 C12_11 C2_11 C3_11 C15_11 8(4) . . . . ?
 C12_11 C11_11 C29_11 C28_11 139(2) . . . . ?
 C12_11 C11_11 C29_11 C30_11 2(2) . . . . ?
 C12_11 C13_11 C14_11 C15_11 1(3) . . . . ?
 C12_11 C13_11 C14_11 C33_11 139(2) . . . . ?
 C12_11 C13_11 C30_11 C29_11 0(2) . . . . ?
 C12_11 C13_11 C30_11 C31_11 -145(2) . . . . ?
 C13_11 C14_11 C15_11 C3_11 4(3) . . . . ?
 C13_11 C14_11 C15_11 C16_11 141.4(19) . . . . ?
 C13_11 C14_11 C33_11 C32_11 2(3) . . . . ?
 C13_11 C14_11 C33_11 C34_11 -141.4(19) . . . . ?
 C13_11 C30_11 C31_11 C32_11 3(4) . . . . ?
 C13_11 C30_11 C31_11 C48_11 139.0(18) . . . . ?
 C14_11 C13_11 C30_11 C29_11 143(2) . . . . ?
 C14_11 C13_11 C30_11 C31_11 -2(3) . . . . ?
 C14_11 C15_11 C16_11 C17_11 -143.0(19) . . . . ?
 C14_11 C15_11 C16_11 C34_11 2(2) . . . . ?
 C14_11 C33_11 C34_11 C16_11 2(2) . . . . ?
 C14_11 C33_11 C34_11 C35_11 142(2) . . . . ?
 C15_11 C3_11 C4_11 C5_11 -147(2) . . . . ?
 C15_11 C3_11 C4_11 C18_11 0(4) . . . . ?
 C15_11 C14_11 C33_11 C32_11 142.3(17) . . . . ?
 C15_11 C14_11 C33_11 C34_11 -1(2) . . . . ?
 C15_11 C16_11 C17_11 C18_11 0(3) . . . . ?
 C15_11 C16_11 C17_11 C37_11 140(2) . . . . ?
 C15_11 C16_11 C34_11 C33_11 -3(2) . . . . ?
 C15_11 C16_11 C34_11 C35_11 -143(2) . . . . ?
 C16_11 C17_11 C18_11 C4_11 1(3) . . . . ?
 C16_11 C17_11 C18_11 C19_11 142(2) . . . . ?
 C16_11 C17_11 C37_11 C36_11 -2(3) . . . . ?
 C16_11 C17_11 C37_11 C38_11 -142.4(19) . . . . ?
 C16_11 C34_11 C35_11 C36_11 -2(3) . . . . ?
 C16_11 C34_11 C35_11 C51_11 139(2) . . . . ?
 C17_11 C16_11 C34_11 C33_11 141(2) . . . . ?
 C17_11 C16_11 C34_11 C35_11 0(3) . . . . ?
 C17_11 C18_11 C19_11 C20_11 -144.4(19) . . . . ?
 C17_11 C18_11 C19_11 C38_11 1(2) . . . . ?
 C17_11 C37_11 C38_11 C19_11 -1(2) . . . . ?
 C17_11 C37_11 C38_11 C39_11 143.0(19) . . . . ?
 C18_11 C4_11 C5_11 C1_11 -159(2) . . . . ?
 C18_11 C4_11 C5_11 C6_11 -6(4) . . . . ?
 C18_11 C17_11 C37_11 C36_11 142(2) . . . . ?
 C18_11 C17_11 C37_11 C38_11 2(2) . . . . ?
 C18_11 C19_11 C20_11 C6_11 1(3) . . . . ?
 C18_11 C19_11 C20_11 C21_11 139.6(19) . . . . ?
 C18_11 C19_11 C38_11 C37_11 0(2) . . . . ?
 C18_11 C19_11 C38_11 C39_11 -145.0(19) . . . . ?
 C19_11 C20_11 C21_11 C22_11 -140.8(19) . . . . ?
 C19_11 C20_11 C21_11 C40_11 1(3) . . . . ?
 C19_11 C38_11 C39_11 C40_11 3(3) . . . . ?
 C19_11 C38_11 C39_11 C54_11 139.8(19) . . . . ?
 C20_11 C6_11 C7_11 C8_11 -142(2) . . . . ?
 C20_11 C6_11 C7_11 C22_11 -4(2) . . . . ?
 C20_11 C19_11 C38_11 C37_11 144.7(19) . . . . ?
 C20_11 C19_11 C38_11 C39_11 0(3) . . . . ?
 C20_11 C21_11 C22_11 C7_11 -3(2) . . . . ?
 C20_11 C21_11 C22_11 C23_11 147.6(17) . . . . ?
 C20_11 C21_11 C40_11 C39_11 1(4) . . . . ?
 C20_11 C21_11 C40_11 C41_11 -141.8(15) . . . . ?
 C21_11 C22_11 C23_11 C24_11 -141.9(19) . . . . ?
 C21_11 C22_11 C23_11 C42_11 -7(3) . . . . ?
 C21_11 C40_11 C41_11 C42_11 4(4) . . . . ?
 C21_11 C40_11 C41_11 C55_11 144(3) . . . . ?
 C22_11 C7_11 C8_11 C9_11 -140(2) . . . . ?
 C22_11 C7_11 C8_11 C25_11 1(3) . . . . ?
 C22_11 C21_11 C40_11 C39_11 135.6(19) . . . . ?
 C22_11 C21_11 C40_11 C41_11 -8(4) . . . . ?
 C22_11 C23_11 C24_11 C25_11 -5(3) . . . . ?
 C22_11 C23_11 C24_11 C44_11 141.2(18) . . . . ?
 C22_11 C23_11 C42_11 C41_11 4(4) . . . . ?
 C22_11 C23_11 C42_11 C43_11 -140.1(18) . . . . ?
 C23_11 C24_11 C25_11 C8_11 3(3) . . . . ?
 C23_11 C24_11 C25_11 C26_11 139(2) . . . . ?
 C23_11 C24_11 C44_11 C43_11 0(2) . . . . ?
 C23_11 C24_11 C44_11 C45_11 -144(2) . . . . ?
 C23_11 C42_11 C43_11 C44_11 2(3) . . . . ?
 C23_11 C42_11 C43_11 C57_11 140(2) . . . . ?
 C24_11 C23_11 C42_11 C41_11 142(2) . . . . ?
 C24_11 C23_11 C42_11 C43_11 -2(3) . . . . ?
 C24_11 C25_11 C26_11 C10_11 -142(2) . . . . ?
 C24_11 C25_11 C26_11 C27_11 2(3) . . . . ?
 C24_11 C44_11 C45_11 C27_11 1(3) . . . . ?
 C24_11 C44_11 C45_11 C46_11 137(2) . . . . ?
 C25_11 C8_11 C9_11 C1_11 -155(2) . . . . ?
 C25_11 C8_11 C9_11 C10_11 -3(3) . . . . ?
 C25_11 C24_11 C44_11 C43_11 146(2) . . . . ?
 C25_11 C24_11 C44_11 C45_11 2(3) . . . . ?
 C25_11 C26_11 C27_11 C28_11 -140(2) . . . . ?
 C25_11 C26_11 C27_11 C45_11 1(3) . . . . ?
 C26_11 C10_11 C11_11 C12_11 -137(3) . . . . ?
 C26_11 C10_11 C11_11 C29_11 2(4) . . . . ?
 C26_11 C27_11 C28_11 C29_11 0(4) . . . . ?
 C26_11 C27_11 C28_11 C47_11 142(2) . . . . ?
 C26_11 C27_11 C45_11 C44_11 -2(3) . . . . ?
 C26_11 C27_11 C45_11 C46_11 -145(2) . . . . ?
 C27_11 C28_11 C29_11 C11_11 4(3) . . . . ?
 C27_11 C28_11 C29_11 C30_11 140(2) . . . . ?
 C27_11 C28_11 C47_11 C46_11 2(3) . . . . ?
 C27_11 C28_11 C47_11 C48_11 -141(2) . . . . ?
 C27_11 C45_11 C46_11 C47_11 0(3) . . . . ?
 C27_11 C45_11 C46_11 C58_11 142(2) . . . . ?
 C28_11 C27_11 C45_11 C44_11 143(2) . . . . ?
 C28_11 C27_11 C45_11 C46_11 1(3) . . . . ?
 C28_11 C29_11 C30_11 C13_11 -143.1(19) . . . . ?
 C28_11 C29_11 C30_11 C31_11 -3(3) . . . . ?
 C28_11 C47_11 C48_11 C31_11 -1(4) . . . . ?
 C28_11 C47_11 C48_11 C49_11 136(2) . . . . ?
 C29_11 C11_11 C12_11 C2_11 -149(2) . . . . ?
 C29_11 C11_11 C12_11 C13_11 -1(3) . . . . ?
 C29_11 C28_11 C47_11 C46_11 142(2) . . . . ?
 C29_11 C28_11 C47_11 C48_11 -1(4) . . . . ?
 C29_11 C30_11 C31_11 C32_11 -135.6(19) . . . . ?
 C29_11 C30_11 C31_11 C48_11 1(4) . . . . ?
 C30_11 C13_11 C14_11 C15_11 -139(2) . . . . ?
 C30_11 C13_11 C14_11 C33_11 0(3) . . . . ?
 C30_11 C31_11 C32_11 C33_11 -1(4) . . . . ?
 C30_11 C31_11 C32_11 C50_11 142(2) . . . . ?
 C30_11 C31_11 C48_11 C47_11 1(4) . . . . ?
 C30_11 C31_11 C48_11 C49_11 -142(2) . . . . ?
 C31_11 C32_11 C33_11 C14_11 -1(3) . . . . ?
 C31_11 C32_11 C33_11 C34_11 133(2) . . . . ?
 C31_11 C32_11 C50_11 C49_11 -2(3) . . . . ?
 C31_11 C32_11 C50_11 C51_11 -145(2) . . . . ?
 C31_11 C48_11 C49_11 C50_11 0(3) . . . . ?
 C31_11 C48_11 C49_11 C59_11 141(2) . . . . ?
 C32_11 C31_11 C48_11 C47_11 142(2) . . . . ?
 C32_11 C31_11 C48_11 C49_11 -1(3) . . . . ?
 C32_11 C33_11 C34_11 C16_11 -135(2) . . . . ?
 C32_11 C33_11 C34_11 C35_11 6(3) . . . . ?
 C32_11 C50_11 C51_11 C35_11 2(3) . . . . ?
 C32_11 C50_11 C51_11 C52_11 136(2) . . . . ?
 C33_11 C14_11 C15_11 C3_11 -139(2) . . . . ?
 C33_11 C14_11 C15_11 C16_11 -1(2) . . . . ?
 C33_11 C32_11 C50_11 C49_11 147.1(19) . . . . ?
 C33_11 C32_11 C50_11 C51_11 4(3) . . . . ?
 C33_11 C34_11 C35_11 C36_11 -140.3(19) . . . . ?
 C33_11 C34_11 C35_11 C51_11 1(3) . . . . ?
 C34_11 C16_11 C17_11 C18_11 -138(2) . . . . ?
 C34_11 C16_11 C17_11 C37_11 2(3) . . . . ?
 C34_11 C35_11 C36_11 C37_11 2(3) . . . . ?
 C34_11 C35_11 C36_11 C53_11 146(2) . . . . ?
 C34_11 C35_11 C51_11 C50_11 -5(3) . . . . ?
 C34_11 C35_11 C51_11 C52_11 -144(2) . . . . ?
 C35_11 C36_11 C37_11 C17_11 0(3) . . . . ?
 C35_11 C36_11 C37_11 C38_11 134(2) . . . . ?
 C35_11 C36_11 C53_11 C52_11 -3(2) . . . . ?
 C35_11 C36_11 C53_11 C54_11 -144(2) . . . . ?
 C35_11 C51_11 C52_11 C53_11 -1(3) . . . . ?
 C35_11 C51_11 C52_11 C60_11 143(2) . . . . ?
 C36_11 C35_11 C51_11 C50_11 138(2) . . . . ?
 C36_11 C35_11 C51_11 C52_11 -1(3) . . . . ?
 C36_11 C37_11 C38_11 C19_11 -140.5(19) . . . . ?
 C36_11 C37_11 C38_11 C39_11 4(3) . . . . ?
 C36_11 C53_11 C54_11 C39_11 3(3) . . . . ?
 C36_11 C53_11 C54_11 C55_11 135(2) . . . . ?
 C37_11 C17_11 C18_11 C4_11 -142(2) . . . . ?
 C37_11 C17_11 C18_11 C19_11 -2(2) . . . . ?
 C37_11 C36_11 C53_11 C52_11 141(2) . . . . ?
 C37_11 C36_11 C53_11 C54_11 1(3) . . . . ?
 C37_11 C38_11 C39_11 C40_11 -137(2) . . . . ?
 C37_11 C38_11 C39_11 C54_11 0(3) . . . . ?
 C38_11 C19_11 C20_11 C6_11 -140(2) . . . . ?
 C38_11 C19_11 C20_11 C21_11 -2(3) . . . . ?
 C38_11 C39_11 C40_11 C21_11 -4(4) . . . . ?
 C38_11 C39_11 C40_11 C41_11 142(2) . . . . ?
 C38_11 C39_11 C54_11 C53_11 -3(3) . . . . ?
 C38_11 C39_11 C54_11 C55_11 -141(2) . . . . ?
 C39_11 C40_11 C41_11 C42_11 -144(2) . . . . ?
 C39_11 C40_11 C41_11 C55_11 -4(3) . . . . ?
 C39_11 C54_11 C55_11 C41_11 -2(3) . . . . ?
 C39_11 C54_11 C55_11 C56_11 142(3) . . . . ?
 C40_11 C21_11 C22_11 C7_11 -142(3) . . . . ?
 C40_11 C21_11 C22_11 C23_11 9(3) . . . . ?
 C40_11 C39_11 C54_11 C53_11 138(2) . . . . ?
 C40_11 C39_11 C54_11 C55_11 -1(3) . . . . ?
 C40_11 C41_11 C42_11 C23_11 -2(4) . . . . ?
 C40_11 C41_11 C42_11 C43_11 136(2) . . . . ?
 C40_11 C41_11 C55_11 C54_11 3(3) . . . . ?
 C40_11 C41_11 C55_11 C56_11 -142(3) . . . . ?
 C41_11 C42_11 C43_11 C44_11 -140(2) . . . . ?
 C41_11 C42_11 C43_11 C57_11 -1(4) . . . . ?
 C41_11 C55_11 C56_11 C57_11 0(5) . . . . ?
 C41_11 C55_11 C56_11 C60_11 137(3) . . . . ?
 C42_11 C23_11 C24_11 C25_11 -145(2) . . . . ?
 C42_11 C23_11 C24_11 C44_11 1(3) . . . . ?
 C42_11 C41_11 C55_11 C54_11 145(2) . . . . ?
 C42_11 C41_11 C55_11 C56_11 0(4) . . . . ?
 C42_11 C43_11 C44_11 C24_11 -1(2) . . . . ?
 C42_11 C43_11 C44_11 C45_11 140(2) . . . . ?
 C42_11 C43_11 C57_11 C56_11 2(4) . . . . ?
 C42_11 C43_11 C57_11 C58_11 -137(3) . . . . ?
 C43_11 C44_11 C45_11 C27_11 -136(2) . . . . ?
 C43_11 C44_11 C45_11 C46_11 0(3) . . . . ?
 C43_11 C57_11 C58_11 C46_11 2(4) . . . . ?
 C43_11 C57_11 C58_11 C59_11 145(3) . . . . ?
 C44_11 C24_11 C25_11 C8_11 -139(2) . . . . ?
 C44_11 C24_11 C25_11 C26_11 -3(3) . . . . ?
 C44_11 C43_11 C57_11 C56_11 138(3) . . . . ?
 C44_11 C43_11 C57_11 C58_11 -2(4) . . . . ?
 C44_11 C45_11 C46_11 C47_11 -142(2) . . . . ?
 C44_11 C45_11 C46_11 C58_11 0(3) . . . . ?
 C45_11 C27_11 C28_11 C29_11 -145(2) . . . . ?
 C45_11 C27_11 C28_11 C47_11 -2(3) . . . . ?
 C45_11 C46_11 C47_11 C28_11 -2(3) . . . . ?
 C45_11 C46_11 C47_11 C48_11 143(2) . . . . ?
 C45_11 C46_11 C58_11 C57_11 -1(4) . . . . ?
 C45_11 C46_11 C58_11 C59_11 -139(2) . . . . ?
 C46_11 C47_11 C48_11 C31_11 -140(2) . . . . ?
 C46_11 C47_11 C48_11 C49_11 -3(4) . . . . ?
 C46_11 C58_11 C59_11 C49_11 -1(4) . . . . ?
 C46_11 C58_11 C59_11 C60_11 139(2) . . . . ?
 C47_11 C28_11 C29_11 C11_11 -133(2) . . . . ?
 C47_11 C28_11 C29_11 C30_11 3(3) . . . . ?
 C47_11 C46_11 C58_11 C57_11 137(3) . . . . ?
 C47_11 C46_11 C58_11 C59_11 -1(4) . . . . ?
 C47_11 C48_11 C49_11 C50_11 -140(2) . . . . ?
 C47_11 C48_11 C49_11 C59_11 1(4) . . . . ?
 C48_11 C31_11 C32_11 C33_11 -142(2) . . . . ?
 C48_11 C31_11 C32_11 C50_11 1(3) . . . . ?
 C48_11 C49_11 C50_11 C32_11 1(2) . . . . ?
 C48_11 C49_11 C50_11 C51_11 143(2) . . . . ?
 C48_11 C49_11 C59_11 C58_11 1(4) . . . . ?
 C48_11 C49_11 C59_11 C60_11 -136(2) . . . . ?
 C49_11 C50_11 C51_11 C35_11 -136(2) . . . . ?
 C49_11 C50_11 C51_11 C52_11 -2(3) . . . . ?
 C49_11 C59_11 C60_11 C52_11 -2(3) . . . . ?
 C49_11 C59_11 C60_11 C56_11 144(2) . . . . ?
 C50_11 C32_11 C33_11 C14_11 -142.1(17) . . . . ?
 C50_11 C32_11 C33_11 C34_11 -8(3) . . . . ?
 C50_11 C49_11 C59_11 C58_11 136(2) . . . . ?
 C50_11 C49_11 C59_11 C60_11 0(3) . . . . ?
 C50_11 C51_11 C52_11 C53_11 -144(2) . . . . ?
 C50_11 C51_11 C52_11 C60_11 0(3) . . . . ?
 C51_11 C35_11 C36_11 C37_11 -141(2) . . . . ?
 C51_11 C35_11 C36_11 C53_11 3(3) . . . . ?
 C51_11 C52_11 C53_11 C36_11 3(3) . . . . ?
 C51_11 C52_11 C53_11 C54_11 144(2) . . . . ?
 C51_11 C52_11 C60_11 C56_11 -140(2) . . . . ?
 C51_11 C52_11 C60_11 C59_11 2(3) . . . . ?
 C52_11 C53_11 C54_11 C39_11 -134(2) . . . . ?
 C52_11 C53_11 C54_11 C55_11 -2(3) . . . . ?
 C53_11 C36_11 C37_11 C17_11 -138(2) . . . . ?
 C53_11 C36_11 C37_11 C38_11 -4(3) . . . . ?
 C53_11 C52_11 C60_11 C56_11 0(4) . . . . ?
 C53_11 C52_11 C60_11 C59_11 141(2) . . . . ?
 C53_11 C54_11 C55_11 C41_11 -141(2) . . . . ?
 C53_11 C54_11 C55_11 C56_11 3(4) . . . . ?
 C54_11 C39_11 C40_11 C21_11 -143(3) . . . . ?
 C54_11 C39_11 C40_11 C41_11 3(3) . . . . ?
 C54_11 C55_11 C56_11 C57_11 -140(3) . . . . ?
 C54_11 C55_11 C56_11 C60_11 -3(4) . . . . ?
 C55_11 C41_11 C42_11 C23_11 -139(2) . . . . ?
 C55_11 C41_11 C42_11 C43_11 0(4) . . . . ?
 C55_11 C56_11 C57_11 C43_11 -2(5) . . . . ?
 C55_11 C56_11 C57_11 C58_11 141(3) . . . . ?
 C55_11 C56_11 C60_11 C52_11 1(4) . . . . ?
 C55_11 C56_11 C60_11 C59_11 -146(3) . . . . ?
 C56_11 C57_11 C58_11 C46_11 -140(3) . . . . ?
 C56_11 C57_11 C58_11 C59_11 3(4) . . . . ?
 C57_11 C43_11 C44_11 C24_11 -141(2) . . . . ?
 C57_11 C43_11 C44_11 C45_11 1(3) . . . . ?
 C57_11 C56_11 C60_11 C52_11 145(2) . . . . ?
 C57_11 C56_11 C60_11 C59_11 -2(3) . . . . ?
 C57_11 C58_11 C59_11 C49_11 -144(2) . . . . ?
 C57_11 C58_11 C59_11 C60_11 -4(3) . . . . ?
 C58_11 C46_11 C47_11 C28_11 -143(2) . . . . ?
 C58_11 C46_11 C47_11 C48_11 3(3) . . . . ?
 C58_11 C59_11 C60_11 C52_11 -142(2) . . . . ?
 C58_11 C59_11 C60_11 C56_11 4(3) . . . . ?
 C59_11 C49_11 C50_11 C32_11 -140(2) . . . . ?
 C59_11 C49_11 C50_11 C51_11 2(4) . . . . ?
 C60_11 C52_11 C53_11 C36_11 -140(2) . . . . ?
 C60_11 C52_11 C53_11 C54_11 0(4) . . . . ?
 C60_11 C56_11 C57_11 C43_11 -143(2) . . . . ?
 C60_11 C56_11 C57_11 C58_11 0(3) . . . . ?

_shelx_res_file
;
TITL dan1_a.res in P-4n2
    Co4S4NHC-C60.res
    created by SHELXL-2018/3 at 03:48:34 on 15-Oct-2024
REM Old TITL dan1 in P-4n2
REM SHELXT solution in P-4n2: R1 0.125, Rweak 0.024, Alpha 0.015
REM <I/s> 0.940 for 143 systematic absences, Orientation as input
REM Flack x = 0.490 ( 0.007 ) from 2101 Parsons' quotients
REM Formula found by SHELXT: C120 N39 S8 Co4
rem flat Co1 C1 N2 C3 C4 N5 C6 C9 C10 C11
CELL 0.71073 23.2168 23.2168 9.5988 90 90 90
ZERR 2 0.0007 0.0007 0.0004 0 0 0
LATT -1
SYMM -X,-Y,+Z
SYMM +Y,-X,-Z
SYMM -Y,+X,-Z
SYMM 0.5+X,0.5-Y,0.5+Z
SYMM 0.5-X,0.5+Y,0.5+Z
SYMM 0.5+Y,0.5+X,0.5-Z
SYMM 0.5-Y,0.5-X,0.5-Z
SFAC C H Cl Co N S
UNIT 256 200 8 8 16 8
FLAT Co2 C21 N22 C23 C24 N25 C26 C29 C30 C31
SIMU C21 > C33
SIMU_11 C1 > C60
DFIX_11 1.53 C1 C2
DFIX_11 2.44 0.04 C1 C3
DFIX_11 2.44 0.04 C1 C4
DFIX_11 1.54 C1 C5
DFIX_11 2.57 0.04 C1 C6
DFIX_11 2.57 0.04 C1 C8
DFIX_11 1.51 C1 C9
DFIX_11 2.56 0.04 C1 C10
DFIX_11 2.57 0.04 C1 C12
DFIX_11 1.43 C2 C3
DFIX_11 2.34 0.04 C2 C4
DFIX_11 2.36 0.04 C2 C5
DFIX_11 2.49 0.04 C2 C9
DFIX_11 2.48 0.04 C2 C11
DFIX_11 1.38 C2 C12
DFIX_11 2.45 0.04 C2 C13
DFIX_11 2.47 0.04 C2 C15
DFIX_11 1.45 C3 C4
DFIX_11 2.34 0.04 C3 C5
DFIX_11 2.42 0.04 C3 C12
DFIX_11 2.44 0.04 C3 C14
DFIX_11 1.39 C3 C15
DFIX_11 2.47 0.04 C3 C16
DFIX_11 2.46 0.04 C3 C18
DFIX_11 1.43 C4 C5
DFIX_11 2.42 0.04 C4 C6
DFIX_11 2.46 0.04 C4 C15
DFIX_11 2.47 0.04 C4 C17
DFIX_11 1.4 C4 C18
DFIX_11 2.44 0.04 C4 C19
DFIX_11 1.38 C5 C6
DFIX_11 2.48 0.04 C5 C7
DFIX_11 2.49 0.04 C5 C9
DFIX_11 2.48 0.04 C5 C18
DFIX_11 2.45 0.04 C5 C20
DFIX_11 1.46 C6 C7
DFIX_11 2.46 0.04 C6 C8
DFIX_11 2.48 0.04 C6 C19
DFIX_11 1.45 C6 C20
DFIX_11 2.34 0.04 C6 C21
DFIX_11 2.34 0.04 C6 C22
DFIX_11 1.42 C7 C8
DFIX_11 2.49 0.04 C7 C9
DFIX_11 2.36 0.04 C7 C20
DFIX_11 2.35 0.04 C7 C21
DFIX_11 1.44 C7 C22
DFIX_11 2.48 0.04 C7 C23
DFIX_11 2.48 0.04 C7 C25
DFIX_11 1.42 C8 C9
DFIX_11 2.29 0.04 C8 C10
DFIX_11 2.46 0.04 C8 C22
DFIX_11 2.47 0.04 C8 C24
DFIX_11 1.45 C8 C25
DFIX_11 2.33 0.04 C8 C26
DFIX_11 1.42 C9 C10
DFIX_11 2.49 0.04 C9 C11
DFIX_11 2.34 0.04 C9 C25
DFIX_11 2.35 0.04 C9 C26
DFIX_11 1.4 C10 C11
DFIX_11 2.45 0.04 C10 C12
DFIX_11 2.33 0.04 C10 C25
DFIX_11 1.46 C10 C26
DFIX_11 2.47 0.04 C10 C27
DFIX_11 2.45 0.04 C10 C29
DFIX_11 1.46 C11 C12
DFIX_11 2.36 0.04 C11 C13
DFIX_11 2.47 0.04 C11 C26
DFIX_11 2.48 0.04 C11 C28
DFIX_11 1.43 C11 C29
DFIX_11 2.35 0.04 C11 C30
DFIX_11 1.45 C12 C13
DFIX_11 2.48 0.04 C12 C14
DFIX_11 2.33 0.04 C12 C29
DFIX_11 2.34 0.04 C12 C30
DFIX_11 1.4 C13 C14
DFIX_11 2.45 0.04 C13 C15
DFIX_11 2.34 0.04 C13 C29
DFIX_11 1.45 C13 C30
DFIX_11 2.46 0.04 C13 C31
DFIX_11 2.47 0.04 C13 C33
DFIX_11 1.44 C14 C15
DFIX_11 2.34 0.04 C14 C16
DFIX_11 2.47 0.04 C14 C30
DFIX_11 2.45 0.04 C14 C32
DFIX_11 1.44 C14 C33
DFIX_11 2.35 0.04 C14 C34
DFIX_11 1.46 C15 C16
DFIX_11 2.45 0.04 C15 C17
DFIX_11 2.34 0.04 C15 C33
DFIX_11 2.35 0.04 C15 C34
DFIX_11 1.38 C16 C17
DFIX_11 2.46 0.04 C16 C18
DFIX_11 2.35 0.04 C16 C33
DFIX_11 1.45 C16 C34
DFIX_11 2.46 0.04 C16 C35
DFIX_11 2.45 0.04 C16 C37
DFIX_11 1.45 C17 C18
DFIX_11 2.34 0.04 C17 C19
DFIX_11 2.46 0.04 C17 C34
DFIX_11 2.46 0.04 C17 C36
DFIX_11 1.46 C17 C37
DFIX_11 2.34 0.04 C17 C38
DFIX_11 1.44 C18 C19
DFIX_11 2.45 0.04 C18 C20
DFIX_11 2.35 0.04 C18 C37
DFIX_11 2.33 0.04 C18 C38
DFIX_11 1.4 C19 C20
DFIX_11 2.46 0.04 C19 C21
DFIX_11 2.35 0.04 C19 C37
DFIX_11 1.44 C19 C38
DFIX_11 2.46 0.04 C19 C39
DFIX_11 1.44 C20 C21
DFIX_11 2.35 0.04 C20 C22
DFIX_11 2.46 0.04 C20 C38
DFIX_11 2.46 0.04 C20 C40
DFIX_11 1.46 C21 C22
DFIX_11 2.47 0.04 C21 C23
DFIX_11 2.46 0.04 C21 C39
DFIX_11 1.39 C21 C40
DFIX_11 2.46 0.04 C21 C41
DFIX_11 1.4 C22 C23
DFIX_11 2.45 0.04 C22 C24
DFIX_11 2.48 0.04 C22 C40
DFIX_11 2.46 0.04 C22 C42
DFIX_11 1.45 C23 C24
DFIX_11 2.47 0.04 C23 C25
DFIX_11 2.48 0.04 C23 C41
DFIX_11 1.45 C23 C42
DFIX_11 2.34 0.04 C23 C43
DFIX_11 2.35 0.04 C23 C44
DFIX_11 1.39 C24 C25
DFIX_11 2.45 0.04 C24 C26
DFIX_11 2.34 0.04 C24 C42
DFIX_11 2.34 0.04 C24 C43
DFIX_11 1.45 C24 C44
DFIX_11 2.46 0.04 C24 C45
DFIX_11 1.44 C25 C26
DFIX_11 2.46 0.04 C25 C27
DFIX_11 2.46 0.04 C25 C44
DFIX_11 1.39 C26 C27
DFIX_11 2.46 0.04 C26 C28
DFIX_11 2.45 0.04 C26 C45
DFIX_11 1.44 C27 C28
DFIX_11 2.46 0.04 C27 C29
DFIX_11 2.47 0.04 C27 C44
DFIX_11 1.46 C27 C45
DFIX_11 2.35 0.04 C27 C46
DFIX_11 2.35 0.04 C27 C47
DFIX_11 1.42 C28 C29
DFIX_11 2.48 0.04 C28 C30
DFIX_11 2.34 0.04 C28 C45
DFIX_11 2.35 0.04 C28 C46
DFIX_11 1.45 C28 C47
DFIX_11 2.48 0.04 C28 C48
DFIX_11 1.46 C29 C30
DFIX_11 2.48 0.04 C29 C31
DFIX_11 2.47 0.04 C29 C47
DFIX_11 1.39 C30 C31
DFIX_11 2.46 0.04 C30 C32
DFIX_11 2.46 0.04 C30 C48
DFIX_11 1.46 C31 C32
DFIX_11 2.47 0.04 C31 C33
DFIX_11 2.45 0.04 C31 C47
DFIX_11 1.45 C31 C48
DFIX_11 2.33 0.04 C31 C49
DFIX_11 2.36 0.04 C31 C50
DFIX_11 1.39 C32 C33
DFIX_11 2.46 0.04 C32 C34
DFIX_11 2.36 0.04 C32 C48
DFIX_11 2.34 0.04 C32 C49
DFIX_11 1.45 C32 C50
DFIX_11 2.46 0.04 C32 C51
DFIX_11 1.45 C33 C34
DFIX_11 2.46 0.04 C33 C35
DFIX_11 2.46 0.04 C33 C50
DFIX_11 1.39 C34 C35
DFIX_11 2.46 0.04 C34 C36
DFIX_11 2.46 0.04 C34 C51
DFIX_11 1.45 C35 C36
DFIX_11 2.46 0.04 C35 C37
DFIX_11 2.46 0.04 C35 C50
DFIX_11 1.45 C35 C51
DFIX_11 2.35 0.04 C35 C52
DFIX_11 2.34 0.04 C35 C53
DFIX_11 1.38 C36 C37
DFIX_11 2.46 0.04 C36 C38
DFIX_11 2.35 0.04 C36 C51
DFIX_11 2.35 0.04 C36 C52
DFIX_11 1.45 C36 C53
DFIX_11 2.46 0.04 C36 C54
DFIX_11 1.46 C37 C38
DFIX_11 2.47 0.04 C37 C39
DFIX_11 2.46 0.04 C37 C53
DFIX_11 1.4 C38 C39
DFIX_11 2.47 0.04 C38 C40
DFIX_11 2.46 0.04 C38 C54
DFIX_11 1.45 C39 C40
DFIX_11 2.34 0.04 C39 C41
DFIX_11 2.47 0.04 C39 C53
DFIX_11 1.45 C39 C54
DFIX_11 2.34 0.04 C39 C55
DFIX_11 1.44 C40 C41
DFIX_11 2.45 0.04 C40 C42
DFIX_11 2.34 0.04 C40 C54
DFIX_11 2.33 0.04 C40 C55
DFIX_11 1.4 C41 C42
DFIX_11 2.46 0.04 C41 C43
DFIX_11 2.34 0.04 C41 C54
DFIX_11 1.45 C41 C55
DFIX_11 2.46 0.04 C41 C56
DFIX_11 1.45 C42 C43
DFIX_11 2.35 0.04 C42 C44
DFIX_11 2.46 0.04 C42 C55
DFIX_11 2.47 0.04 C42 C57
DFIX_11 1.45 C43 C44
DFIX_11 2.46 0.04 C43 C45
DFIX_11 2.47 0.04 C43 C56
DFIX_11 1.4 C43 C57
DFIX_11 2.46 0.04 C43 C58
DFIX_11 1.39 C44 C45
DFIX_11 2.46 0.04 C44 C46
DFIX_11 2.47 0.04 C44 C57
DFIX_11 1.45 C45 C46
DFIX_11 2.35 0.04 C45 C47
DFIX_11 2.46 0.04 C45 C58
DFIX_11 1.46 C46 C47
DFIX_11 2.47 0.04 C46 C48
DFIX_11 2.47 0.04 C46 C57
DFIX_11 1.39 C46 C58
DFIX_11 2.47 0.04 C46 C59
DFIX_11 1.39 C47 C48
DFIX_11 2.47 0.04 C47 C49
DFIX_11 2.47 0.04 C47 C58
DFIX_11 1.45 C48 C49
DFIX_11 2.37 0.04 C48 C50
DFIX_11 2.47 0.04 C48 C59
DFIX_11 1.46 C49 C50
DFIX_11 2.47 0.04 C49 C51
DFIX_11 2.47 0.04 C49 C58
DFIX_11 1.41 C49 C59
DFIX_11 2.47 0.04 C49 C60
DFIX_11 1.39 C50 C51
DFIX_11 2.47 0.04 C50 C52
DFIX_11 2.47 0.04 C50 C59
DFIX_11 1.46 C51 C52
DFIX_11 2.34 0.04 C51 C53
DFIX_11 2.46 0.04 C51 C60
DFIX_11 1.45 C52 C53
DFIX_11 2.47 0.04 C52 C54
DFIX_11 2.47 0.04 C52 C56
DFIX_11 2.46 0.04 C52 C59
DFIX_11 1.39 C52 C60
DFIX_11 1.4 C53 C54
DFIX_11 2.47 0.04 C53 C55
DFIX_11 2.46 0.04 C53 C60
DFIX_11 1.45 C54 C55
DFIX_11 2.45 0.04 C54 C56
DFIX_11 1.39 C55 C56
DFIX_11 2.46 0.04 C55 C57
DFIX_11 2.47 0.04 C55 C60
DFIX_11 1.45 C56 C57
DFIX_11 2.35 0.04 C56 C58
DFIX_11 2.34 0.04 C56 C59
DFIX_11 1.46 C56 C60
DFIX_11 1.45 C57 C58
DFIX_11 2.35 0.04 C57 C59
DFIX_11 2.35 0.04 C57 C60
DFIX_11 1.45 C58 C59
DFIX_11 2.35 0.04 C58 C60
DFIX_11 1.44 C59 C60

L.S. 60
PLAN  2
temp -165
CONF
BOND
LIST 4
MORE -1
fmap 2
acta
BOND $H
TWIN -1 0 0 0 -1 0 0 0 -1 2
REM <olex2.extras>
REM <HklSrc "%./dan1_a.hkl">
REM </olex2.extras>

WGHT    0.042800    9.096700
BASF   0.50064
FVAR       0.32520   0.84338
PART 1
S1    6    0.569682    0.528490    0.370178    21.00000    0.01510    0.01171 =
         0.01650    0.00002    0.00324   -0.00048
SAME 0.02 0.04 Co2 > C33
CO1   4    0.478559    0.552904    0.401656    21.00000    0.01315    0.00850 =
         0.01406    0.00078   -0.00049    0.00074
C1    1    0.462519    0.623051    0.291473    21.00000    0.01448    0.00693 =
         0.01823    0.00214    0.00099    0.00241
N2    5    0.425818    0.632433    0.185201    21.00000    0.02533    0.00822 =
         0.01902    0.00081   -0.00460    0.00258
C3    1    0.432234    0.687875    0.130652    21.00000    0.02553    0.01501 =
         0.02789    0.00684   -0.00237    0.00215
C4    1    0.473946    0.713235    0.207418    21.00000    0.03288    0.01086 =
         0.02985    0.00845   -0.00478    0.00011
N5    5    0.492515    0.673145    0.305813    21.00000    0.02003    0.01193 =
         0.02196   -0.00007   -0.00247   -0.00234
C6    1    0.385094    0.587249    0.135619    21.00000    0.02434    0.01147 =
         0.02538    0.00085   -0.01156   -0.00438
AFIX  13
H6    2    0.388860    0.554256    0.201970    21.00000   -1.20000
AFIX   0
C7    1    0.322503    0.606054    0.141476    21.00000    0.02629    0.03021 =
         0.08856    0.00680   -0.00841   -0.00305
AFIX 137
H7A   2    0.315095    0.625609    0.230163    21.00000   -1.50000
H7B   2    0.297504    0.572191    0.133763    21.00000   -1.50000
H7C   2    0.314511    0.632498    0.064282    21.00000   -1.50000
AFIX   0
C8    1    0.402554    0.564535   -0.005419    21.00000    0.07363    0.04815 =
         0.04546   -0.02625    0.00264   -0.01719
AFIX 137
H8A   2    0.397240    0.594719   -0.075623    21.00000   -1.50000
H8B   2    0.378633    0.531179   -0.029234    21.00000   -1.50000
H8C   2    0.443132    0.552950   -0.003034    21.00000   -1.50000
AFIX   0
C9    1    0.398652    0.713349    0.013202    21.00000    0.03952    0.02762 =
         0.04131    0.01618   -0.01061    0.00083
AFIX 137
H9A   2    0.413648    0.751806   -0.008150    21.00000   -1.50000
H9B   2    0.358009    0.716282    0.039843    21.00000   -1.50000
H9C   2    0.402253    0.688681   -0.069187    21.00000   -1.50000
AFIX   0
C10   1    0.497399    0.773379    0.190315    21.00000    0.04838    0.02001 =
         0.05846    0.01791   -0.01493   -0.01047
AFIX 137
H10A  2    0.475447    0.793624    0.118158    21.00000   -1.50000
H10B  2    0.538016    0.771402    0.162935    21.00000   -1.50000
H10C  2    0.493979    0.794203    0.278736    21.00000   -1.50000
AFIX   0
C11   1    0.535345    0.681943    0.415568    21.00000    0.02816    0.01671 =
         0.03118    0.00063   -0.01122   -0.00463
AFIX  13
H11   2    0.539336    0.644099    0.464372    21.00000   -1.20000
AFIX   0
C12   1    0.594301    0.696588    0.360875    21.00000    0.03005    0.08146 =
         0.08290    0.05241   -0.02606   -0.03032
AFIX 137
H12A  2    0.604309    0.670160    0.285034    21.00000   -1.50000
H12B  2    0.622612    0.692895    0.436073    21.00000   -1.50000
H12C  2    0.594374    0.736245    0.325903    21.00000   -1.50000
AFIX   0
C13   1    0.512498    0.724716    0.525325    21.00000    0.10164    0.03396 =
         0.04867   -0.02205   -0.03567    0.01829
AFIX 137
H13A  2    0.510665    0.763399    0.484707    21.00000   -1.50000
H13B  2    0.538412    0.725056    0.605914    21.00000   -1.50000
H13C  2    0.473898    0.712880    0.555114    21.00000   -1.50000
AFIX   0
PART 2
S2    6    0.430007    0.528954    0.130534   -21.00000    0.03452
CO2   4    0.521546    0.553031    0.098536   -21.00000    0.02997
C21   1    0.534579    0.623223    0.213425   -21.00000    0.03786
N22   5    0.507295    0.673803    0.197467   -21.00000    0.04611
C23   1    0.524626    0.713860    0.296261   -21.00000    0.03777
C24   1    0.565461    0.687398    0.371631   -21.00000    0.02987
N25   5    0.572494    0.631082    0.319699   -21.00000    0.02558
C26   1    0.465580    0.683200    0.079447   -21.00000    0.04383
AFIX  13
H26   2    0.463010    0.645226    0.030675   -21.00000   -1.20000
AFIX   0
C27   1    0.405676    0.695454    0.129773   -21.00000    0.07280
AFIX  33
H27A  2    0.394311    0.666175    0.197986   -21.00000   -1.50000
H27B  2    0.404585    0.733580    0.173510   -21.00000   -1.50000
H27C  2    0.378980    0.694615    0.050713   -21.00000   -1.50000
AFIX   0
C28   1    0.490064    0.723894   -0.025961   -21.00000    0.05304
AFIX  33
H28A  2    0.529124    0.711648   -0.050876   -21.00000   -1.50000
H28B  2    0.465749    0.723859   -0.109416   -21.00000   -1.50000
H28C  2    0.491353    0.762824    0.013381   -21.00000   -1.50000
AFIX   0
C29   1    0.499805    0.773487    0.301426   -21.00000    0.05385
AFIX  33
H29A  2    0.470255    0.777505    0.229171   -21.00000   -1.50000
H29B  2    0.482487    0.780169    0.393120   -21.00000   -1.50000
H29C  2    0.530460    0.801735    0.285360   -21.00000   -1.50000
AFIX   0
C30   1    0.598690    0.710932    0.494699   -21.00000    0.03427
AFIX  33
H30A  2    0.625699    0.681638    0.528396   -21.00000   -1.50000
H30B  2    0.620112    0.745312    0.465990   -21.00000   -1.50000
H30C  2    0.571782    0.721090    0.569426   -21.00000   -1.50000
AFIX   0
C31   1    0.613367    0.588574    0.370402   -21.00000    0.05298
AFIX  13
H31   2    0.607076    0.553675    0.311268   -21.00000   -1.20000
AFIX   0
C32   1    0.676544    0.603455    0.353373   -21.00000    0.08364
AFIX  33
H32A  2    0.700194    0.572088    0.390727   -21.00000   -1.50000
H32B  2    0.685262    0.608798    0.254317   -21.00000   -1.50000
H32C  2    0.685024    0.639101    0.404063   -21.00000   -1.50000
AFIX   0
C33   1    0.599192    0.569621    0.518910   -21.00000    0.06332
AFIX  33
H33A  2    0.627494    0.541034    0.549842   -21.00000   -1.50000
H33B  2    0.600405    0.603091    0.581050   -21.00000   -1.50000
H33C  2    0.560585    0.552579    0.521102   -21.00000   -1.50000
AFIX   0

PART 0
CL51  3    0.706419    0.793581    0.750000    10.50000    0.03739    0.03739 =
         0.03931    0.00407    0.00407    0.01853
C52   1    0.759573    0.740427    0.750000    10.50000    0.02690    0.02690 =
         0.02613    0.00467    0.00467    0.00824
C53   1    0.803671    0.744724    0.844074    11.00000    0.03875    0.04738 =
         0.03582   -0.00786   -0.00025    0.01441
AFIX  43
H53   2    0.805344    0.775916    0.908004    11.00000   -1.20000
AFIX   0
C54   1    0.845829    0.702444    0.843769    11.00000    0.03646    0.07004 =
         0.04088    0.00530   -0.00455    0.02588
AFIX  43
H54   2    0.876887    0.704482    0.908015    11.00000   -1.20000
AFIX   0
C55   1    0.842737    0.657263    0.750000    10.50000    0.05729    0.05729 =
         0.04074    0.00899    0.00899    0.03461
AFIX  43
H55   2    0.871670    0.628330    0.750000    10.50000   -1.20000
AFIX   0

CL41  3    0.293171    0.793171    0.750000    10.50000    0.04801    0.04801 =
         0.05536    0.00602   -0.00602   -0.03062
C42   1    0.240284    0.740284    0.750000    10.50000    0.02273    0.02273 =
         0.03053   -0.00047    0.00047   -0.00902
C43   1    0.232517    0.706787    0.864983    11.00000    0.03956    0.03047 =
         0.02922    0.00638   -0.00669   -0.00745
AFIX  43
H43   2    0.256409    0.711734    0.944434    11.00000   -1.20000
AFIX   0
C44   1    0.189420    0.665382    0.865106    11.00000    0.04779    0.03434 =
         0.03587    0.00853    0.00747   -0.00914
AFIX  43
H44   2    0.182814    0.642986    0.946381    11.00000   -1.20000
AFIX   0
C45   1    0.156642    0.656642    0.750000    10.50000    0.03759    0.03759 =
         0.03773   -0.01260    0.01260   -0.01769
AFIX  43
H45   2    0.127710    0.627707    0.749998    10.50000   -1.20000
AFIX   0

RESI FULL 11
PART -1
C1    1    0.495990   -0.003379    1.165716    10.25000    0.01992
C2    1    0.556400    0.005608    1.105518    10.25000    0.02653
C3    1    0.579207   -0.046531    1.047368    10.25000    0.02392
C4    1    0.534812   -0.087798    1.047236    10.25000    0.00513
C5    1    0.483981   -0.062496    1.099614    10.25000    0.01605
C6    1    0.434093   -0.076004    1.043306    10.25000    0.01399
C7    1    0.391715   -0.032082    1.016991    10.25000    0.02079
C8    1    0.402433    0.025803    1.042025    10.25000    0.02416
C9    1    0.454404    0.040233    1.104661    10.25000    0.02162
C10   1    0.473293    0.091698    1.043279    10.25000    0.03950
C11   1    0.530781    0.100811    1.020456    10.25000    0.01320
C12   1    0.574107    0.054921    1.046496    10.25000    0.03343
C13   1    0.616332    0.058728    0.935819    10.25000    0.02156
C14   1    0.641335    0.006568    0.886902    10.25000    0.01806
C15   1    0.621750   -0.045555    0.950636    10.25000    0.01075
C16   1    0.617492   -0.090811    0.838802    10.25000    0.02225
C17   1    0.574473   -0.130143    0.840173    10.25000    0.01865
C18   1    0.532078   -0.129711    0.947078    10.25000    0.02161
C19   1    0.478366   -0.143581    0.882996    10.25000    0.01185
C20   1    0.428902   -0.117374    0.931388    10.25000    0.00974
C21   1    0.384421   -0.097668    0.833509    10.25000    0.01380
C22   1    0.364487   -0.044379    0.887972    10.25000    0.01255
C23   1    0.346371   -0.002249    0.790799    10.25000    0.01272
C24   1    0.360373    0.056142    0.821857    10.25000    0.02331
C25   1    0.386118    0.070466    0.944120    10.25000    0.02171
C26   1    0.431231    0.112205    0.942682    10.25000    0.01998
C27   1    0.448351    0.139077    0.824544    10.25000    0.03036
C28   1    0.507159    0.150233    0.797021    10.25000    0.03110
C29   1    0.547200    0.131697    0.901082    10.25000    0.01732
C30   1    0.598718    0.107116    0.844369    10.25000    0.01728
C31   1    0.610434    0.098573    0.701600    10.25000    0.02976
C32   1    0.634856    0.045460    0.656309    10.25000    0.01922
C33   1    0.651059   -0.002357    0.739450    10.25000    0.00748
C34   1    0.637768   -0.061513    0.712480    10.25000    0.02318
C35   1    0.610395   -0.075301    0.587589    10.25000    0.02575
C36   1    0.564509   -0.120115    0.590776    10.25000    0.01111
C37   1    0.547462   -0.146173    0.708477    10.25000    0.02146
C38   1    0.486589   -0.153658    0.738912    10.25000    0.00919
C39   1    0.444563   -0.137450    0.646104    10.25000    0.01376
C40   1    0.394699   -0.108115    0.695947    10.25000    0.01340
C41   1    0.377943   -0.064447    0.597199    10.25000    0.02323
C42   1    0.354689   -0.010849    0.640975    10.25000    0.03541
C43   1    0.371751    0.043252    0.581458    10.25000    0.01546
C44   1    0.376937    0.086193    0.688660    10.25000    0.02269
C45   1    0.418329    0.125318    0.692734    10.25000    0.02388
C46   1    0.461615    0.127676    0.587400    10.25000    0.02874
C47   1    0.517456    0.142036    0.650148    10.25000    0.03608
C48   1    0.566806    0.116657    0.597498    10.25000    0.02222
C49   1    0.565094    0.074409    0.485967    10.25000    0.02163
C50   1    0.608059    0.030175    0.521631    10.25000    0.02301
C51   1    0.598055   -0.029420    0.492798    10.25000    0.01997
C52   1    0.541379   -0.046052    0.429860    10.25000    0.03887
C53   1    0.523031   -0.102055    0.488124    10.25000    0.01683
C54   1    0.464016   -0.111723    0.513983    10.25000    0.01596
C55   1    0.421721   -0.064493    0.485285    10.25000    0.03330
C56   1    0.438594   -0.012451    0.428399    10.25000    0.05225
C57   1    0.414959    0.043685    0.475228    10.25000    0.04958
C58   1    0.458969    0.086734    0.478816    10.25000    0.02721
C59   1    0.512160    0.058807    0.426483    10.25000    0.02780
C60   1    0.500795   -0.002530    0.401034    10.25000    0.02456
HKLF 4


REM  dan1_a.res in P-4n2
REM wR2 = 0.1220, GooF = S = 1.070, Restrained GooF = 1.065 for all data
REM R1 = 0.0509 for 5696 Fo > 4sig(Fo) and 0.0629 for all 6442 data
REM 510 parameters refined using 415 restraints

END

WGHT      0.0407      9.4463

REM Highest difference peak  0.523,  deepest hole -0.384,  1-sigma level  0.078
Q1    1   0.6093 -0.1023  0.7977  11.00000  0.05    0.52
Q2    1   0.6042 -0.1074  0.8267  11.00000  0.05    0.50
;
_shelx_res_checksum                3345
_shelx_hkl_file
;
   0   0   2  440.81   11.14
   0   0  -3   -3.46    3.23
   0   0   3   -2.92    3.66
   0   0  -4 2942.41   50.78
   0   0   5   -0.98    2.15
   0   0  -5   12.53    5.57
   0   0   6  533.54   10.53
   0   0  -6  531.93   18.55
   0   0  -7   -0.24    3.54
   0   0  -8 1353.13   36.64
   0   0  -9  -12.75    6.11
   0   0 -10  192.82   13.75
   0   0 -11   -7.30    5.44
   1   0 -11   69.65    9.32
  -1   0 -11   56.97    8.32
   1   0 -10   10.14    5.73
  -1   0 -10   -3.44    4.83
   1   0  -9  342.45   19.00
  -1   0  -9  321.38   17.98
   1   0  -8    0.96    4.20
  -1   0  -8   -4.98    5.00
   1   0  -7  119.50    9.90
  -1   0  -7  103.96    9.37
   0  -1   6    1.15    1.48
   0   1   6   -1.20    1.53
   1   0  -6    3.76    3.65
  -1   0  -6   -0.55    3.37
   1   0  -5 1954.79   40.83
  -1   0  -5 2044.60   40.10
   0   1   4    1.11    1.72
  -1   0  -4    3.25    3.31
   0   1   3  668.60   13.48
   1   0  -3  764.00   18.27
   0  -1   3  671.43   18.77
  -1   0  -3  737.87   17.82
   0  -1   2    2.58    3.94
   0  -1  -2   18.94    3.94
   1   0   2    1.94    2.43
   0   1  -3  642.71   13.49
   1   0   3  708.36   17.79
   0  -1  -3  714.98   16.16
   0   1  -3  725.34   18.54
   0   1  -4    1.01    1.51
   1   0   4    4.52    3.51
   1   0   5 1874.25   40.15
   0  -1  -5 1949.62   38.52
   0   1  -6    1.07    1.10
   1   0   6    3.70    2.17
   0   1  -6    0.20    3.80
   0  -1  -6    1.48    3.17
   1   0   7  114.50    5.28
   0  -1  -7  115.52    9.63
   0   1  -7  113.71   10.28
   0  -1  -8    2.88    4.23
   0   1  -8   -2.11    4.96
   0  -1  -9  363.25   18.48
   0   1  -9  327.05   19.08
   0   1 -10   -5.10    5.55
   0  -1 -10    2.00    4.19
   0   1 -11   63.86    9.08
  -1  -1   2  251.27    6.53
   1   1  -2  244.12    6.45
   1  -1   2  230.34    8.48
  -1  -1  -2  245.42    6.64
   1   1   2  240.09    6.92
   1   1  -3   35.15    2.84
   1   1   3   34.97    3.56
  -1  -1  -3   38.14    3.83
   1  -1   3   36.96    4.85
   1   1   3   34.48    3.84
  -1   1  -3   41.79    4.78
   1  -1  -3   37.36    4.39
   1   1  -3   33.38    4.39
   1   1  -4 3767.49   55.24
   1   1   4 3800.56   57.25
  -1   1  -4 3803.88   63.74
   1   1   4 3801.65   61.24
   1  -1   4 3793.46   64.26
   1   1  -4 3695.67   64.06
  -1  -1  -4 3786.61   60.68
   1  -1  -4 3847.19   61.41
  -1   1  -5   -5.15    2.38
   1   1  -5   -2.31    2.57
   1   1   5    2.19    2.77
  -1   1  -5    3.50    4.87
   1  -1  -5   17.73    5.81
   1   1  -5   23.82    6.55
  -1  -1  -5  -11.44    5.85
   1  -1   5   22.18    6.22
   1   1   6  245.51    8.33
  -1   1  -6  245.61    6.85
   1   1  -6  224.04   12.36
  -1   1  -6  236.53    6.76
   1  -1  -6  246.38   11.84
  -1  -1  -6  251.23   11.70
  -1   1  -6  216.72   11.95
   1  -1   7   31.55    3.22
   1   1   7   32.02    3.14
   1  -1  -7   33.26    5.84
  -1   1  -7   29.14    5.90
   1   1  -7   33.04    6.57
  -1  -1  -7   29.12    5.20
  -1  -1  -8  434.30   18.13
   1   1  -8  440.68   20.05
   1  -1  -8  443.09   18.87
  -1   1  -8  429.74   19.32
  -1  -1  -9   -2.08    4.63
   1   1  -9   -7.25    6.18
   1  -1  -9   -4.70    5.44
  -1   1  -9  -16.34    7.47
   1  -1 -10  512.09   22.09
  -1  -1 -10  530.12   21.86
  -1   1 -10  531.76   23.73
   1   1 -10  527.23   24.19
  -1   1 -11   -0.53    4.84
   1   1 -11    2.36    4.30
   2   0 -11    0.97    4.51
  -2   0 -11   -6.37    4.84
   2   0 -10 1317.44   39.24
  -2   0 -10 1228.12   36.87
   2   0  -9   -7.71    6.07
  -2   0  -9   -9.84    6.06
   2   0  -8   32.46    6.38
  -2   0  -8   25.74    5.46
   0  -2   7   -1.44    1.24
  -2   0  -7   -7.36    4.90
   2   0  -7    5.11    4.22
   0   2   6  188.18    6.18
  -2   0  -6  186.46    5.58
   2   0  -6  186.16   11.14
  -2   0  -6  179.79    5.56
  -2   0  -6  183.65   10.53
   0   2   5   -2.63    2.26
  -2   0  -5    9.13    2.87
   2   0  -5   10.67    5.25
   0   2   4 4001.53   59.48
   2   0  -4 3994.22   67.02
  -2   0  -4 4049.32   59.45
   2   0  -4 4048.18   57.09
  -2   0  -4 4198.57   65.95
   0  -2   4 4033.58   69.15
   0   2   3    0.25    2.05
   0  -2   3   -4.91    3.92
   2   0  -3    1.12    1.42
  -2   0  -3   -0.73    2.04
  -2   0  -3   -3.91    3.18
   0   2   2 9503.91  134.13
   2   0  -2 9809.72  133.19
   0  -2   2 9791.44  139.53
  -2   0  -2 9999.00  134.39
  -2   0   2 9878.33  134.51
   0  -2  -2 9970.00  135.52
   2   0   2 9704.99  137.79
   0   2  -3   -0.26    2.01
  -2   0   3   -0.42    1.74
   0  -2  -3   -6.81    2.85
   0   2  -3   -6.74    4.95
   2   0   3    2.40    3.18
   0   2  -4 4152.45   62.09
   2   0   4 4021.56   67.19
   0  -2  -4 4186.69   63.64
   0   2  -4 3997.72   69.23
   0   2  -5   -4.88    2.72
   0   2  -5    4.51    5.17
   0  -2  -5   -6.96    4.51
   2   0   5    6.48    4.55
   0   2  -6  194.87    6.95
   2   0   6  227.20    8.74
   2   0   6  190.29   10.98
   0  -2  -6  193.00    9.75
   0   2  -6  183.21   11.45
   2   0   7   -2.16    2.50
   0   2  -7   -1.80    1.51
   0   2  -7   -4.54    4.66
   0  -2  -7    0.92    3.06
   2   0   8   35.95    3.70
   0   2  -8   34.50    6.68
   0  -2  -8   36.38    5.77
   0  -2  -9   -0.77    3.97
   0   2  -9   -8.89    6.40
   0  -2 -10 1251.50   34.55
   0   2 -10 1280.04   40.08
   0   2 -11    5.00    4.94
  -2   1 -11   13.76    4.95
   2   1 -11   31.78    7.41
   2   1 -10    6.95    5.18
  -2   1 -10   -0.61    5.35
  -2  -1 -10    6.41    3.91
   2  -1 -10   11.36    5.21
   2  -1  -9  423.23   20.33
  -2   1  -9  428.63   20.77
   2   1  -9  379.19   21.01
  -2  -1  -9  379.58   18.34
   1  -2   8   18.13    2.20
   1  -2   8   21.97    2.27
   1   2   8   19.55    2.18
   2  -1  -8   21.15    5.54
  -2   1  -8    7.11    4.24
   2   1  -8   23.93    6.18
  -2  -1  -8   13.89    3.80
   1   2   7   11.32    2.35
  -2   1  -7   11.13    1.70
   2   1  -7   16.94    5.35
   2  -1  -7   11.11    4.40
  -2   1  -7   10.17    1.81
  -2   1  -7    5.10    3.90
  -2  -1  -7    1.31    4.24
   1   2   6   42.31    3.77
   2   1  -6   56.77    7.29
  -2  -1  -6   40.99    5.07
   2   1  -6   35.64    2.39
  -2   1  -6   40.36    3.57
   2  -1  -6   54.77    6.74
  -2   1  -6   45.29    6.24
   1   2   5 1350.83   25.45
  -2  -1  -5 1434.13   29.67
   2  -1  -5 1497.56   31.67
   1  -2   5 1521.99   35.78
   2   1  -5 1555.93   34.95
  -2   1  -5 1567.66   33.47
   2   1  -4  101.26    4.45
   1   2   4   94.34    5.17
   2   1  -4  100.03    8.13
   1   2   4   91.43    5.50
  -2  -1  -4   87.56    3.95
   1  -2   4   96.84    8.13
  -2   1  -4   94.40    6.90
   2  -1  -4   99.45    7.19
  -2  -1  -4   74.55    5.02
   1   2   3  726.35   16.82
  -1  -2   3  724.19   14.04
   2   1  -3  752.70   15.68
  -1   2   3  772.93   13.96
   2   1  -3  912.03   21.70
  -2  -1  -3  793.69   17.81
   1  -2   3  797.41   22.40
  -2   1  -3  946.18   20.85
   1   2   3  731.23   16.42
  -1  -2   2  787.46   13.78
   2   1  -2  797.02   14.85
   1   2   2  749.08   15.42
   1  -2   2  763.72   17.98
   1   2   2  750.99   13.28
  -2  -1  -2  697.09   14.46
  -1  -2  -2  807.44   14.04
   1   2  -2  810.38   16.04
  -2  -1   2  809.64   15.40
   1  -2  -2  799.39   14.42
   2   1   2  796.13   14.89
   2  -1   2  768.89   17.62
   2   1   2  810.12   15.66
  -2   1   2  809.97   13.87
  -2  -1   3  774.59   16.41
   1  -2  -3  783.28   15.44
   1   2  -3  824.52   17.41
   2  -1   3  833.22   21.25
   1  -2  -3  839.08   17.56
  -1   2  -3  875.94   22.19
   2   1   3  834.99   18.74
  -1  -2  -3  843.75   16.70
   1   2  -4   92.57    4.78
   2  -1   4  115.50    8.02
   1  -2  -4  113.13    6.66
   2   1   4  109.22    7.05
   1   2  -4  107.15    8.50
  -1   2  -4  101.73    8.10
  -1  -2  -4  100.62    5.59
  -1   2  -5 1281.07   26.05
   2  -1   5 1561.19   34.55
  -1   2  -5 1516.35   35.28
   1   2  -5 1549.15   35.73
   1  -2  -5 1452.78   30.31
   2   1   5 1465.29   32.01
  -1  -2  -5 1480.49   29.57
   1   2  -6   42.50    3.31
  -1   2  -6   37.67    3.51
   2   1   6   44.01    4.22
  -1  -2  -6   47.32    5.20
   1  -2  -6   52.52    5.89
  -1   2  -6   43.93    6.38
   1   2  -6   48.62    6.66
   2   1   6   49.17    5.80
   2  -1   6   64.58    7.38
  -1   2  -7   13.02    2.37
   2   1   7   15.14    3.05
   1   2  -7   11.37    1.70
  -1  -2  -7    9.91    3.61
  -1   2  -7   10.63    4.25
   1   2  -7   16.97    5.13
   1  -2  -7   15.23    4.34
   2   1   8   17.90    2.84
   2  -1   8   18.74    2.61
  -1  -2  -8   20.44    4.40
   1  -2  -8   15.98    4.33
   1   2  -8   24.49    6.41
  -1   2  -8   13.21    4.69
   1  -2  -9  434.99   18.89
  -1   2  -9  396.98   20.97
  -1  -2  -9  378.86   17.10
   1   2  -9  417.91   21.69
   1  -2 -10    9.88    5.01
  -1   2 -10   12.40    5.84
  -1  -2 -10   11.19    4.32
   1   2 -10    4.92    5.00
   1   2 -11   19.77    6.22
  -1   2 -11   18.31    5.81
  -2  -2   2   39.78    2.85
   2   2  -2   40.60    2.75
  -2  -2   2   37.71    3.64
   2   2  -2   35.83    3.27
  -2  -2  -2   42.75    3.23
   2  -2   2   36.94    4.10
   2   2   2   40.90    2.75
   2   2   2   38.85    3.09
   2   2   3    9.34    3.20
   2   2  -3    7.75    2.04
  -2  -2   3    2.93    1.91
   2  -2  -3    5.67    1.90
  -2  -2   3    3.50    2.70
   2   2   3   19.86    3.53
  -2  -2  -3    6.43    2.07
   2   2   3   16.02    2.74
   2  -2   3   27.09    5.20
  -2   2  -3    7.30    3.78
   2   2   4 1223.87   25.30
   2   2  -4 1275.42   23.77
  -2  -2  -4 1252.14   20.80
   2   2  -4 1228.14   29.92
  -2   2  -4 1229.00   29.31
   2  -2   4 1243.29   29.81
   2  -2  -4 1255.06   25.82
   2   2   4 1270.29   25.25
  -2  -2  -4 1237.71   24.25
   2   2   5   56.65    5.41
   2   2  -5   86.95    9.18
  -2  -2  -5   49.78    4.73
  -2   2  -5   68.74    7.64
   2  -2   5   85.06    8.65
   2   2   5   92.52    7.28
   2  -2  -5   86.26    7.29
   2   2  -6 1780.39   29.93
   2   2   6 1778.42   33.31
  -2  -2  -6 1516.24   34.00
   2   2  -6 1760.00   41.66
   2  -2   6 1770.22   41.52
  -2   2  -6 1734.63   40.49
   2  -2  -6 1739.27   36.97
  -2   2  -7    8.26    2.26
   2   2   7    8.77    2.89
   2  -2  -7   12.68    4.42
   2   2  -7    3.73    1.38
   2   2  -7    2.07    4.48
  -2  -2  -7    5.03    3.13
  -2   2  -7    8.56    2.38
  -2   2  -7    9.63    4.36
   2   2   8 1073.79   22.36
   2  -2   8 1123.46   22.84
  -2   2  -8 1063.27   18.83
  -2   2  -8  983.75   31.75
   2   2  -8  994.61   33.10
   2  -2  -8 1024.31   29.70
  -2   2  -8  990.01   18.37
  -2  -2  -8 1029.12   28.13
   2  -2   9   -0.23    1.74
   2   2   9   -7.61    1.87
   2  -2   9   -1.07    1.78
   2  -2  -9   -6.11    5.26
   2   2  -9   -9.74    6.30
  -2  -2  -9  -17.12    6.40
  -2   2  -9  -11.04    7.02
   2   2 -10   -4.97    5.82
   2  -2 -10    4.70    4.69
  -2   2 -10   -6.58    5.67
  -2   2 -11   13.18    5.23
   2   2 -11   13.66    5.69
   3   0 -11   38.26    7.51
   3   0 -10   -5.95    5.44
   3   0  -9  737.79   27.94
  -3   0  -9  738.16   26.62
   3   0  -8    3.19    4.96
  -3   0  -8   -4.27    4.60
   0  -3   7    5.93    1.79
  -3   0  -7    6.05    1.51
  -3   0  -7    5.33    3.55
   3   0  -7    5.96    4.58
  -3   0  -7    5.83    1.53
   0   3   6   -0.56    1.90
  -3   0  -6   -2.00    3.59
  -3   0  -6   -1.28    1.97
   3   0  -6    2.95    4.41
   0   3   5 1510.50   27.23
   3   0  -5 1434.92   24.14
  -3   0  -5 1528.67   33.33
  -3   0  -5 1496.33   27.46
   3   0  -5 1632.46   36.27
   0   3   4   -1.18    2.32
  -3   0  -4    2.27    2.80
   0  -3   4    2.64    3.63
   3   0  -4    1.67    1.56
  -3   0  -4    1.47    3.07
   0   3   3  226.66    7.87
   3   0  -3  227.24    7.10
   0  -3   3  234.59   11.12
  -3   0  -3  217.01    8.18
  -3   0  -3  255.93    9.69
   0   3   2    0.70    1.69
   0   3   2    0.07    2.43
   0  -3   2    3.94    5.26
  -3   0  -2    0.64    2.61
   3   0  -2   -1.56    2.14
   0  -3  -2   -1.92    2.98
  -3   0   2    0.00    2.42
   3   0   2   -0.49    2.36
   0  -3  -3  258.54    8.73
  -3   0   3  222.22    7.66
   0   3  -3  238.83    8.92
   3   0   3  246.69    9.95
   0  -3  -3  257.41    6.79
   0   3  -4    1.45    2.13
  -3   0   4   -0.60    1.92
   3   0   4    5.46    3.68
   0  -3  -4   -0.93    2.26
   0   3  -5 1561.50   31.09
   0   3  -5 1769.29   39.65
   3   0   5 1616.30   36.29
   0  -3  -5 1686.04   31.53
   0   3  -6   -6.73    2.52
   3   0   6    3.50    3.41
   0  -3  -6   -6.84    3.59
   0   3  -6   -2.09    4.16
   0   3  -7    5.69    2.20
   3   0   7   10.83    3.21
   0   3  -7   12.50    4.94
   3   0   7    7.51    3.95
   0  -3  -7    6.34    3.57
   3   0   8   -6.00    3.67
   0   3  -8   -8.95    6.97
   0  -3  -8   -4.25    3.92
   0   3  -8   -5.55    2.34
   3   0   9  748.03   18.46
   0  -3  -9  867.28   25.12
   0   3  -9  754.59   30.23
   0   3 -10    1.58    5.05
   0  -3 -10    0.49    3.65
   0   3 -11   37.06    8.06
   3   1 -11   12.65    5.47
   3  -1 -10   79.29    9.32
   3   1 -10   76.95    9.66
  -3   1 -10   68.69    8.68
  -3   1  -9    9.84    4.83
  -3  -1  -9    6.66    4.49
   3  -1  -9    9.42    4.87
   3   1  -9    6.37    5.08
   1   3   8  346.16    9.56
   1  -3   8  346.15    9.69
  -3  -1  -8  333.32   15.73
   3  -1  -8  341.28   17.50
   3   1  -8  345.15   18.86
  -3   1  -8  325.94   16.72
   1   3   7   -0.33    2.03
  -3   1  -7    1.58    1.79
  -3   1  -7   -2.68    4.17
   3   1  -7    4.19    4.50
  -3  -1  -7   -2.22    3.75
   3  -1  -7    3.55    4.00
   1   3   6  663.52   15.95
  -1  -3   6  542.91   12.34
  -3  -1  -6  669.26   13.13
  -3  -1  -6  607.56   18.95
   3  -1  -6  661.42   20.99
   3   1  -6  675.42   22.77
   3   1  -6  638.09   12.91
  -3   1  -6  613.25   20.68
  -3   1  -6  632.87   15.28
  -1  -3   5   16.40    2.83
   1   3   5   14.49    3.06
  -3  -1  -5    1.19    4.25
  -3   1  -5    9.32    2.66
   3  -1  -5   -5.78    4.79
  -3  -1  -5    9.07    2.09
   3   1  -5    1.92    4.24
   1  -3   5   17.78    5.18
   3   1  -5    5.79    1.96
  -3   1  -5   -1.79    5.85
   1   3   4  876.94   19.37
  -1   3   4  912.08   17.26
  -1  -3   4  908.29   17.36
   1  -3   4  936.29   25.52
   3   1  -4  942.03   24.24
  -3   1  -4  892.16   22.72
  -3  -1  -4  933.40   20.86
  -3  -1  -4  916.78   18.02
   3   1  -4  855.49   17.98
   1   3   3  120.82    5.94
  -1  -3   3  110.45    5.39
  -1   3   3  124.29    5.19
   1   3   3  116.63    4.25
   1  -3   3  110.57    7.67
  -3   1  -3  118.04    6.75
   1   3   3  107.25    4.26
  -3  -1  -3  106.68    5.09
   3   1  -3  119.88    5.33
  -1   3   2  569.55   12.25
  -1  -3   2  531.69   12.47
   1   3   2  533.78   11.71
   1   3   2  538.47   13.45
   3   1  -2  559.94   10.75
  -3  -1  -2  476.56   12.74
   3   1  -2  536.02   12.78
   1  -3   2  570.65   15.82
   1   3  -1  333.76    9.92
  -1  -3  -2  565.71   13.70
  -3  -1   2  520.23   12.96
  -1  -3  -2  543.23   11.69
   1   3  -2  538.87   13.69
   1  -3  -2  547.63   12.29
   3   1   2  509.22   12.31
   3   1   2  532.16   12.80
  -3   1   2  539.89   11.91
   3  -1   2  546.74   14.35
  -3  -1   3  107.22    5.40
  -1  -3  -3  114.16    4.29
   1   3  -3  118.49    5.91
   1  -3  -3  102.37    5.15
   3  -1   3  122.93    7.22
  -3   1   3  111.99    4.47
  -1  -3  -3  101.06    3.85
   1  -3  -3  117.52    4.78
   3   1   3  109.40    5.96
  -3   1   4  902.52   16.00
   1   3  -4  935.76   20.07
  -3  -1   4  933.87   18.35
   1   3  -4  890.62   24.86
   1  -3  -4  892.81   18.93
   3  -1   4  886.23   23.43
   3   1   4  888.47   21.38
  -1   3  -4  890.43   24.68
  -1  -3  -4  902.87   18.00
   1   3  -5    8.03    2.27
  -1   3  -5    9.97    2.43
  -1   3  -5   21.02    5.81
   3  -1   5   14.94    4.31
  -1  -3  -5    3.98    3.50
   1  -3  -5   19.14    3.60
   3   1   5   16.26    3.86
   1   3  -5   27.64    6.49
  -1   3  -6  635.32   16.68
   3   1   6  639.10   18.00
   1   3  -6  642.60   16.11
  -1  -3  -6  631.09   17.37
   1  -3  -6  645.05   18.03
   1   3  -6  634.76   23.16
   3   1   6  641.40   20.46
   3  -1   6  673.93   22.44
  -1   3  -6  657.51   23.20
   3   1   7   -3.57    2.89
  -1   3  -7   -0.62    2.10
   1   3  -7    1.29    1.63
  -1  -3  -7   -1.32    2.93
   3   1   7    1.11    3.17
   3  -1   7    2.04    3.32
   1  -3  -7    0.71    3.25
  -1   3  -7   -1.66    4.43
   1   3  -7   -0.93    5.20
   3  -1   8  347.41   12.78
  -1   3  -8  358.21   10.36
   3   1   8  334.30   12.77
  -1  -3  -8  333.33   14.19
  -1   3  -8  356.40   10.15
   1   3  -8  352.92   19.49
   1   3  -8  338.53    9.01
   1  -3  -8  349.33   15.27
  -1   3  -8  312.44   18.13
   3   1   9   11.09    2.75
   3  -1   9   10.87    2.76
  -1   3  -9    1.83    6.34
   1   3  -9    5.83    5.89
  -1  -3  -9   16.64    4.12
   1  -3  -9   12.97    4.53
   1   3 -10   79.94   10.63
   1  -3 -10   82.55    8.22
  -1   3 -10   75.74   10.16
  -1   3 -11   10.61    5.06
   1   3 -11   14.57    5.70
   3   2 -11   16.82    6.22
  -3   2 -11   19.26    5.97
   3  -2 -10    8.81    4.54
  -3   2 -10    6.26    4.59
   3   2 -10    2.57    4.82
   2  -3   9  132.08    6.29
   2   3   9  124.77    5.53
   2  -3   9  138.03    6.01
  -3   2  -9  127.17   12.02
   3  -2  -9  140.32   11.48
   3   2  -9  107.90   11.90
  -3   2  -8  224.91    7.95
   2   3   8  193.15    8.78
  -3   2  -8  210.03    7.60
   3  -2  -8  211.80   12.96
  -3   2  -8  238.43   14.97
   3   2  -8  208.05   14.96
   2   3   7   27.33    3.91
  -3   2  -7   21.97    3.36
   3   2  -7   24.84    2.48
   3  -2  -7   27.44    5.35
   3   2  -7   25.73    5.90
  -3  -2  -7   25.75    4.35
  -3   2  -7   37.32    6.73
   2  -3   7   30.09    5.94
  -3  -2  -6  145.33    4.71
   2   3   6  139.56    7.47
  -3   2  -6  125.58    9.22
  -3  -2  -6  125.29    7.67
   3   2  -6  130.98    5.96
   3   2  -6  143.51   10.76
   3  -2  -6  149.26    9.24
   2  -3   6  151.80   11.09
  -3  -2  -5  702.19   14.70
  -2  -3   5  647.61   13.05
   2   3   5  642.13   18.78
   3   2  -5  629.94   15.96
   2   3   5  691.28   18.06
   3  -2  -5  711.72   20.56
  -3   2  -5  716.13   22.88
   3   2  -5  709.38   24.41
   2  -3   5  796.42   25.51
  -2  -3   4  462.58   10.48
  -3  -2  -4  430.65   11.05
   2   3   4  449.75   13.49
   3   2  -4  461.05   12.41
   3   2  -4  448.48   16.62
  -3   2  -4  445.99   16.01
   2   3   4  441.62   12.10
   2   3   4  431.84   10.05
   2  -3   4  460.89   17.26
  -2  -3   3 2573.17   39.42
  -2  -3   3 2662.80   43.15
   3   2  -3 2605.73   41.85
   3   2  -3 2449.68   37.48
   3  -2  -3 2539.92   37.46
  -3  -2  -3 2593.36   40.58
   2   3   3 2535.84   39.34
   2  -3   3 2711.05   47.77
  -3   2  -3 2710.26   46.21
   2   3   3 2638.40   38.86
   3   2  -2 1028.24   20.51
  -2  -3   2 1013.60   19.10
   2   3   2  960.11   19.11
   3   2  -2 1010.07   18.29
  -3  -2  -2 1017.12   19.62
   2  -3   2 1028.96   22.98
   3   2  -1 2465.99   40.50
  -2  -3   1 2479.91   39.56
   2   3   1 2466.51   39.83
   2  -3   1 2508.09   41.65
  -3  -2   1 2439.63   38.62
  -2  -3  -1 2458.82   40.43
   2   3  -1 2431.30   40.60
   3   2   1 2457.71   39.62
   3  -2   1 2423.44   40.17
  -3  -2   2 1025.94   18.15
   2  -3  -2 1001.94   18.79
   2   3  -2  952.53   18.80
  -2  -3  -2 1020.78   19.38
  -3  -2   2 1028.27   20.58
   2   3  -2 1033.84   21.04
  -2  -3  -2 1039.89   21.19
   3  -2   2  988.30   22.10
  -3   2   2  975.31   18.61
   3   2   2 1009.45   19.62
   2   3  -3 2593.27   43.95
  -2  -3  -3 2594.65   40.73
   2  -3  -3 2584.65   40.51
  -3  -2   3 2501.70   43.18
   3   2   3 2632.44   41.65
  -3   2   3 2657.20   39.71
   3   2   3 2566.05   42.19
   3  -2   3 2686.09   47.53
   2  -3  -4  469.51   10.61
  -2  -3  -4  462.90   10.28
   2   3  -4  447.30   13.19
  -3   2   4  450.36    9.37
  -3  -2   4  444.55   12.49
   3   2   4  449.04   14.09
   2  -3  -4  453.77   12.80
   2   3  -4  441.15   17.26
   3  -2   4  449.51   16.37
  -2   3  -4  469.90   17.37
   3   2   4  468.46   13.59
   3   2   5  630.28   19.51
   2   3  -5  666.02   17.80
   3   2   5  687.57   19.81
   3  -2   5  795.69   24.50
  -2  -3  -5  665.25   17.38
   2   3  -5  761.48   25.18
   2  -3  -5  725.16   19.00
  -2   3  -5  773.50   24.95
   3   2   6  146.49    7.91
   2   3  -6  132.57    6.61
   3  -2   6  139.37   10.33
   2  -3  -6  145.17    8.64
  -2  -3  -6  121.30    7.01
  -2   3  -6  141.70   10.70
   2   3  -6  150.12   11.64
   3   2   6  137.53    8.43
  -2   3  -7   25.12    3.28
   3   2   7   24.11    3.99
   2  -3  -7   37.66    5.60
   2   3  -7   28.54    3.26
   3  -2   7   37.41    6.60
  -2  -3  -7   21.46    3.73
  -2   3  -7   27.16    5.99
   2   3  -7   27.32    6.22
   3   2   8  227.48   10.23
  -2   3  -8  212.48    8.59
   2   3  -8  207.84    6.92
   2  -3  -8  220.61   12.40
  -2  -3  -8  193.09   10.52
  -2   3  -8  215.14    8.38
  -2   3  -8  202.65   14.50
   2   3  -8  214.65   15.07
   3  -2   9  127.36    7.31
   3   2   9  114.20    6.75
   2   3  -9  116.76   12.61
   2  -3  -9  133.55   10.48
  -2   3  -9  123.87   12.32
  -2   3 -10    5.21    4.95
   2   3 -10   15.81    5.77
   2  -3 -10    8.41    3.55
  -2   3 -11   15.40    6.18
   2   3 -11   21.23    6.85
   3   3   0  147.42    7.19
  -3  -3   0  146.34    8.04
   3   3  -1   32.46    4.94
  -3  -3  -1   48.26    6.14
  -3  -3   1   42.61    4.99
   3  -3   1   42.47    5.18
   3   3   1   37.99    4.45
  -3  -3   2 2206.31   35.61
   3   3  -2 2147.16   35.45
   3   3  -2 2160.08   38.00
  -3  -3   2 2161.74   37.96
  -3  -3  -2 2223.81   36.45
   3  -3   2 2100.42   39.64
   3   3   2 2122.77   36.35
  -3  -3   3   -4.21    3.70
  -3  -3   3    0.56    2.45
   3   3   3    4.60    3.21
  -3  -3  -3    3.12    2.54
   3  -3  -3    1.64    3.38
   3   3  -3    1.31    2.28
   3   3  -3    2.11    1.96
   3   3   3   -1.75    2.18
   3  -3   3    2.01    3.58
   3   3   3   -1.54    2.33
   3   3  -4 1068.83   22.87
  -3  -3  -4 1059.04   20.45
   3  -3  -4  975.31   18.68
   3   3   4 1029.57   24.20
  -3  -3   4 1070.80   18.76
  -3  -3   4 1056.81   22.93
  -3   3  -4 1030.84   26.88
   3  -3   4 1023.19   27.42
   3   3   4 1039.89   20.30
  -3   3   4 1077.28   18.17
   3   3  -4  999.25   27.84
   3   3   4 1045.11   21.42
   3   3   5    5.38    3.10
   3   3  -5    4.37    2.31
  -3  -3  -5    7.80    2.26
   3   3  -5   10.63    5.11
   3   3   5   14.67    3.67
   3  -3  -5    8.78    3.43
  -3   3  -5    6.27    4.17
   3  -3   5   20.71    5.18
  -3  -3  -6   37.13    2.31
   3   3   6   38.89    4.72
   3  -3  -6   39.37    5.11
   3   3  -6   34.43    3.56
  -3   3  -6   32.43    5.63
   3  -3   6   45.36    6.35
   3   3  -6   45.89    6.87
   3   3   6   46.13    4.83
   3   3   7    2.42    2.57
  -3   3  -7    5.74    4.98
   3  -3  -7    5.35    3.72
   3   3  -7    4.30    4.61
   3   3  -7   -0.65    1.73
   3  -3   7    2.72    3.55
  -3   3  -8   30.08    3.80
   3   3   8   22.17    4.01
  -3   3  -8   30.98    3.85
   3   3  -8   29.19    6.98
  -3   3  -8   18.42    5.60
   3  -3  -8   30.58    5.46
   3   3  -8   29.61    2.83
   3   3   9  144.86    8.11
   3  -3   9  164.98    9.13
  -3   3  -9  131.93    6.25
   3   3  -9  150.56   14.64
   3  -3  -9  158.59   11.62
  -3   3  -9  142.71   13.04
  -3   3  -9  135.22    5.95
   3  -3 -10  189.62   12.58
  -3   3 -10  163.37   13.84
   3   3 -10  149.63   13.59
   3   3 -11    5.45    5.20
  -3   3 -11   -5.47    5.15
   4   0 -11   -2.75    5.29
   4   0 -10   69.13    9.31
   4   0  -9   -2.83    6.21
   0  -4   8  355.60    9.27
   4   0  -8  392.28   19.88
  -4   0  -8  404.79   18.34
   0  -4   7   -1.61    2.06
  -4   0  -7    1.21    3.65
  -4   0  -7   -3.02    2.17
   4   0  -7   -4.62    4.24
   0  -4   6 1127.85   22.59
   0   4   6 1134.73   22.72
   4   0  -6 1161.87   31.23
  -4   0  -6 1067.86   22.90
  -4   0  -6 1134.74   28.86
   0   4   5   -2.77    2.68
  -4   0  -5    8.17    3.58
   4   0  -5    4.04    1.92
   0   4   4  129.85    6.88
   0  -4   4  130.26   10.90
   4   0  -4  121.42    5.80
  -4   0  -4  132.32    7.23
   0   4   3   -2.48    2.10
   0   4   3   -0.05    2.57
  -4   0  -3   -2.58    3.06
   0  -4   3    3.79    3.58
   4   0  -3   -2.51    2.11
   0   4   2   12.56    2.45
   0   4   2   15.63    3.32
  -4   0  -2   20.22    3.81
   0  -4   2   14.00    3.98
   4   0  -2   20.43    2.97
   0   4   1    6.69    3.97
   0  -4   1   -2.78    3.67
   4   0  -1   -4.86    3.30
   0  -4   1   10.91    4.08
   0  -4  -1    1.55    4.10
   4   0   1    2.63    3.37
   0  -4  -2   14.13    3.69
  -4   0   2   19.36    3.44
   0  -4  -3   -4.10    3.67
   0   4  -3    5.09    2.91
   4   0   3    1.97    2.65
  -4   0   3   -3.04    2.90
   0  -4  -4  150.80    7.35
  -4   0   4  136.80    6.31
   0   4  -4  131.03    7.68
   0   4  -4  145.76   10.56
   0  -4  -4  136.60    5.38
   4   0   4  155.50    9.21
  -4   0   5   -4.28    2.39
   0   4  -5   -3.03    3.15
   4   0   5   -1.90    3.61
   0   4  -5    3.55    4.27
   0  -4  -5   -3.68    2.74
   0   4  -6 1156.40   25.76
   0  -4  -6 1165.60   24.59
   0   4  -6 1168.65   33.27
   4   0   6 1155.82   30.56
   0   4  -7   -0.75    2.32
   0  -4  -7   -3.71    3.03
   0   4  -7   -6.07    5.75
   4   0   7    0.98    3.14
   0   4  -8  395.07   12.98
   4   0   8  396.16   15.28
   0   4  -8  386.94   21.01
   0  -4  -8  444.13   15.75
   4   0   8  392.77   19.05
   4   0   9    0.05    3.31
   0   4  -9   -5.88    6.59
   0  -4  -9   -0.66    3.15
   0   4  -9   -4.50    1.87
   0   4  -9   -2.78    1.71
   0   4 -10   79.75   10.06
   0   4 -11    0.42    5.06
   4   1 -11   39.73    8.12
   4  -1 -10    7.28    5.05
   4   1 -10    4.96    4.85
  -4   1  -9   68.37    8.59
   4  -1  -9   78.10    9.23
   4   1  -9   80.53   10.00
  -4   1  -8   77.97    4.77
   1   4   8   89.02    5.27
   1  -4   8   93.78    5.52
   4   1  -8   84.85   10.28
  -4   1  -8   86.68    4.72
   4  -1  -8   95.67   10.01
  -4   1  -8   74.94    8.71
   1   4   7   34.53    4.07
  -1  -4   7   29.50    2.71
  -4  -1  -7   40.01    3.03
   4  -1  -7   30.98    5.87
  -4   1  -7   35.80    5.95
   4   1  -7   41.99    7.08
  -4   1  -7   34.29    3.82
  -1  -4   6   38.16    3.49
   1   4   6   36.21    3.92
  -4   1  -6   33.96    3.94
   4   1  -6   48.63    7.84
  -4   1  -6   32.24    5.22
  -4  -1  -6   40.61    3.61
   1  -4   6   42.35    6.76
   4   1  -6   39.58    3.17
   4  -1  -6   46.99    6.56
   1   4   5  732.78   19.08
  -1  -4   5  738.81   16.98
  -4  -1  -5  725.13   17.65
  -4   1  -5  796.99   23.20
  -4   1  -5  802.72   19.26
   4   1  -5  821.86   24.93
   1  -4   5  857.03   27.09
  -1  -4   4  122.21    6.29
   1   4   4  116.40    6.40
  -1   4   4  127.74    5.98
  -4   1  -4  111.16    6.58
  -4   1  -4  117.08    7.75
  -4  -1  -4  120.23    6.22
   1  -4   4  126.59    9.34
   1   4   4  110.02    4.35
   4   1  -4  101.01    5.62
   4   1  -3  611.97   12.06
  -1  -4   3  582.63   14.69
  -1   4   3  631.96   14.63
  -1   4   3  613.95   12.88
   1   4   3  632.03   15.94
   1   4   3  616.63   13.45
   4  -1  -3  621.39   14.13
   1  -4   3  624.61   19.51
   4   1  -3  569.84   14.78
  -4  -1  -3  605.92   15.39
  -1  -4   2  258.95    9.10
  -1   4   2  254.12    8.62
   1   4   2  223.02    7.82
   1   4   2  267.02    9.55
  -4  -1  -2  253.09    9.04
   1  -4   2  273.81   10.84
   4   1  -2  240.20    8.72
   4  -1  -2  258.15    8.55
  -1  -4   1 1835.38   31.89
   1   4   1 1791.19   31.62
   4  -1  -1 1714.22   32.22
   1  -4   1 1906.59   33.70
   4   1  -1 1814.54   32.42
   1   4   0    7.05    3.06
   1  -4   0    7.43    2.58
   1   4  -1 1815.32   33.32
  -1  -4  -1 1875.58   32.89
   1  -4  -1 1932.95   32.32
   4   1   1 1804.81   32.94
   1  -4  -1 1698.02   27.98
   1  -4  -2  244.56    8.83
  -4  -1   2  245.22    8.75
  -1  -4  -2  246.85    8.16
  -1  -4  -2  229.47    9.27
   1   4  -2  255.44    9.57
  -4   1   2  257.97    8.46
   4   1   2  255.13    9.06
   4  -1   2  226.60    9.06
  -1  -4  -3  616.11   16.28
   1   4  -3  637.66   16.62
   1  -4  -3  576.71   14.88
  -4  -1   3  597.01   15.33
  -1  -4  -3  587.78   13.26
  -4   1   3  591.39   14.09
   4  -1   3  611.71   17.65
   4   1   3  620.71   15.82
   1   4  -4  117.98    6.65
   1  -4  -4  124.66    6.39
  -4  -1   4  105.79    5.79
  -4   1   4  123.76    5.58
  -1   4  -4  125.59    9.29
   1  -4  -4  117.86    5.41
   4  -1   4  126.80    8.60
   1   4  -4  122.68    9.71
   4   1   4  130.61    7.54
   1   4  -5  820.51   20.20
  -4  -1   5  740.65   17.54
  -1   4  -5  786.11   20.76
  -4   1   5  721.76   15.37
   1  -4  -5  839.02   18.26
   1   4  -5  890.11   27.47
  -1   4  -5  851.75   26.96
   4  -1   5  839.09   24.63
  -1  -4  -5  768.33   17.06
   4   1   5  796.58   22.47
  -1   4  -6   31.04    3.79
   1   4  -6   33.13    3.60
  -1  -4  -6   31.00    3.39
   1   4  -6   46.01    7.19
   4  -1   6   39.09    5.91
  -1   4  -6   37.77    6.29
   4   1   6   42.81    5.50
   1  -4  -6   33.44    4.07
   1   4  -7   42.42    4.40
  -1   4  -7   32.51    4.01
   4   1   7   36.49    4.70
   1   4  -7   30.06    5.92
  -1   4  -7   26.25    5.88
  -1  -4  -7   39.54    4.48
   4   1   7   38.22    5.79
   1  -4  -7   31.09    4.61
   4  -1   7   39.87    6.31
  -1   4  -8   71.42    5.41
   4   1   8   74.56    6.85
   4  -1   8   90.21    7.06
   1   4  -8   76.87    5.33
  -1  -4  -8   84.78    6.81
   1   4  -8   74.73   10.11
  -1   4  -8   77.64    9.49
   1  -4  -8   90.84    7.41
   4  -1   8   89.39    9.77
   4  -1   9   84.55    6.76
   4   1   9   81.01    6.53
  -1   4  -9   73.78    4.27
   1   4  -9   82.65   10.55
  -1   4  -9   73.98    4.33
   1   4  -9   68.65    3.66
  -1   4  -9   82.22   10.19
   1  -4  -9   98.32    7.92
  -1   4 -10    8.97    5.42
   1  -4 -10    5.44    3.35
   1   4 -10    9.61    5.96
  -1   4 -11   35.34    7.69
   1   4 -11   41.89    8.92
   4   2 -11   -4.35    5.83
   4   2 -10  158.30   14.19
  -4   2 -10  168.74   13.41
   4  -2 -10  170.77   12.84
  -4   2  -9   31.98    2.79
   2   4   9   54.11    4.15
   2  -4   9   51.50    4.48
   4   2  -9   47.79    8.95
  -4   2  -9   35.82    2.84
  -4   2  -9   62.79    8.73
   4  -2  -9   62.77    8.34
   2   4   8   27.42    3.88
  -4   2  -8   29.76    3.66
  -4   2  -8   28.97    3.68
  -4   2  -8   34.50    7.01
   4   2  -8   34.86    7.56
   4  -2  -8   34.38    6.67
  -4  -2  -7    6.31    1.53
   2   4   7   10.67    3.13
   4   2  -7    8.21    1.91
  -4   2  -7    7.41    2.98
   2  -4   7   15.32    4.79
  -4   2  -7   11.73    5.16
   4  -2  -7    5.88    4.18
   4   2  -7    6.53    4.79
  -4  -2  -6  114.60    5.42
  -2  -4   6  113.44    4.73
   2   4   6  109.47    7.04
   4   2  -6  100.26    5.79
  -4   2  -6  102.11    6.73
   2  -4   6  117.32   10.36
  -4   2  -6  116.49    9.16
   4   2  -6  103.53    9.59
   4  -2  -6  109.20    8.46
  -2  -4   5    6.39    2.74
   2   4   5   12.50    3.69
  -4   2  -5   14.20    5.00
   4   2  -5   13.27    5.26
   2  -4   5   15.29    5.56
   4   2  -5    7.15    2.35
  -4  -2  -5    3.13    2.80
  -2  -4   4 1483.96   27.17
   2   4   4 1557.01   30.70
  -2   4   4 1510.84   24.29
   4  -2  -4 1492.36   23.57
   2   4   4 1529.92   26.13
   2   4   4 1499.04   25.99
   2  -4   4 1562.89   36.23
  -4  -2  -4 1613.48   28.65
  -4   2  -4 1486.62   33.36
   4   2  -4 1503.24   28.99
  -2  -4   3   17.95    3.22
   4   2  -3   16.68    2.10
   2   4   3   19.16    3.70
   2   4   3   28.30    2.46
   2  -4   3   21.18    4.80
  -4   2  -3   20.61    4.28
   2   4   3   15.83    2.66
   4   2  -3   16.07    2.83
  -4  -2  -3   13.83    3.18
   4   2  -2 1953.91   33.26
  -2  -4   2 1988.50   34.51
   2   4   2 1968.98   34.41
   4   2  -2 2037.40   35.66
  -4  -2  -2 2033.58   35.24
   2  -4   2 2008.63   38.44
  -2  -4   1  355.67   11.17
   2   4   1  356.68   11.28
   4   2  -1  354.18   11.37
   2  -4   1  369.43   11.95
   2   4   0 2925.36   47.87
  -2  -4   0 2901.38   47.50
   2  -4   0 2916.29   45.70
   4   2   0 2889.50   47.67
  -2  -4  -1  296.14   11.86
   2   4  -1  352.96   11.42
   4   2   1  364.59   11.33
  -4  -2   2 1933.69   36.02
  -2  -4  -2 2032.90   34.66
   2   4  -2 1990.51   34.30
  -2  -4  -2 2010.44   36.84
   2  -4  -2 2019.70   34.37
   2   4  -2 2063.50   36.82
  -4   2   2 1992.28   34.27
   4   2   2 2020.45   35.17
   4  -2   2 1937.03   36.95
   2   4  -3   17.70    2.96
  -2  -4  -3   15.19    2.85
   2  -4  -3   15.03    3.24
  -2  -4  -3   22.70    4.77
  -4  -2   3   15.64    3.72
   4   2   3   16.04    3.00
   4   2   3   26.44    3.71
  -4   2   3   34.56    4.24
   4  -2   3   19.97    4.27
  -4  -2   4 1496.82   29.30
   2  -4  -4 1494.17   27.23
   2   4  -4 1508.66   30.65
  -2  -4  -4 1556.88   26.25
  -2   4  -4 1548.37   35.78
   2   4  -4 1508.98   36.42
  -4   2   4 1516.06   25.96
   4   2   4 1477.95   29.76
   4  -2   4 1450.00   33.79
  -4  -2   5    2.77    2.80
   2  -4  -5   14.28    3.05
   4   2   5    5.35    3.18
   2   4  -5    1.81    2.97
  -4   2   5    5.33    1.74
  -2   4  -5    9.05    5.56
   2  -4  -5   21.69    3.89
   4   2   5   10.51    3.61
   2   4  -5   17.71    6.71
   4  -2   5   15.00    5.12
   2   4  -6  109.26    6.85
   4   2   6  119.48    7.80
   4  -2   6  103.54    9.22
   2   4  -6  113.65   10.69
   4   2   6  120.99    8.27
  -2   4  -6   93.57    9.50
   2  -4  -6  109.23    6.97
   2   4  -7    8.13    2.67
  -2   4  -7    8.45    2.81
   4   2   7    8.82    3.38
   4  -2   7   11.60    4.41
   2   4  -7    5.57    4.73
  -2   4  -7   10.16    5.04
   2  -4  -7    7.91    3.25
   4   2   7   16.86    3.96
   4   2   8   20.96    4.19
  -2   4  -8   27.24    4.15
   4  -2   8   40.51    7.65
   2  -4  -8   26.25    4.96
   2   4  -8   24.45    6.63
  -2   4  -8   27.67    7.07
   2   4  -8   35.22    3.85
  -2   4  -9   61.44    4.70
   4  -2   9   56.64    6.23
   4   2   9   44.89    5.57
   2  -4  -9   65.92    7.23
   2   4  -9   44.73    2.86
  -2   4  -9   51.89    4.27
  -2   4  -9   55.46    9.11
   2   4  -9   71.30   10.53
   2  -4 -10  189.94   11.35
  -2   4 -10  148.19   14.02
   2   4 -10  169.76   15.05
  -2   4 -11   -5.00    5.48
   2   4 -11   -7.12    6.62
   4   3 -11   20.06    7.83
   4  -3 -10   33.68    6.31
  -4   3 -10   17.74    5.82
   4   3 -10   38.59    8.34
   3   4   9   25.36    3.78
  -4   3  -9   31.31    3.62
   4  -3  -9   13.56    4.48
   4   3  -9   27.20    8.01
  -4   3  -9   20.20    6.32
  -4   3  -9   33.28    3.71
   3   4   8  159.34    8.97
  -4   3  -8  147.39    8.00
   4  -3  -8  164.35   11.14
  -4   3  -8  152.94   12.35
   3  -4   8  152.11   13.03
   4   3  -8  159.89    6.61
  -4   3  -8  151.10    8.24
   4   3  -8  141.87   12.82
   3   4   7  171.33    9.62
   3  -4   7  199.27   14.15
   4  -3  -7  180.60   11.12
   4   3  -7  177.85   13.52
  -4   3  -7  153.55   11.95
   4   3  -7  177.70    8.06
  -4   3  -7  181.39    9.45
  -4  -3  -6   20.16    2.77
   3   4   6   28.01    4.49
   4  -3  -6   29.32    4.82
   4   3  -6   27.96    3.70
  -4   3  -6   27.83    5.53
   4   3  -6   16.06    5.00
   3  -4   6   31.58    6.39
   3   4   5  326.74   14.26
  -3  -4   5  315.59   10.11
   4   3  -5  341.10   12.83
  -4  -3  -5  342.90   11.10
   4  -3  -5  333.53    8.23
   3   4   5  364.42   12.08
  -4   3  -5  436.59   18.32
   3  -4   5  388.85   18.68
   4   3  -5  389.22   18.63
  -3  -4   4  141.54    6.29
   3   4   4  146.53    8.28
  -4  -3  -4  135.57    6.58
   4   3  -4  137.99    7.37
   4  -3  -4  138.33    5.79
   3  -4   4  123.29    9.28
   3   4   4  139.44    5.99
  -4   3  -4  121.81    9.03
   3   4   4  136.89    6.21
  -3   4   4  134.56    5.31
   3   4   3  458.22   15.07
  -3  -4   3  384.74   11.70
  -3  -4   3  414.53   13.94
   4   3  -3  439.05   13.87
  -4  -3  -3  402.48   12.84
   4   3  -3  403.85   11.29
   3   4   3  417.36   12.19
   3  -4   3  468.68   17.22
   3   4   3  387.43    9.69
   4   3  -2 1688.93   32.24
  -3  -4   2 1697.43   30.63
  -4  -3  -2 1677.34   31.27
   3   4   2 1681.67   30.95
   4   3  -2 1649.63   29.86
   3  -4   2 1690.47   34.25
   3   4   1 2665.17   46.83
  -3  -4   1 2893.24   47.14
   4   3  -1 2877.21   48.06
   3  -4   1 2925.74   48.36
   3   4   0    0.11    3.17
  -3  -4   0    4.74    4.17
   4   3   0   -0.52    3.20
   3  -4   0    5.24    2.98
   3   4  -1 2887.10   49.11
  -3  -4  -1 2830.30   48.85
  -4  -3   1 2884.65   47.15
   4  -3   1 2877.23   48.07
   4   3   1 2959.10   48.36
  -4  -3   2 1610.02   29.73
   3   4  -2 1647.12   30.32
  -3  -4  -2 1679.07   31.15
  -4  -3   2 1737.99   32.50
  -3  -4  -2 1777.88   33.33
   3   4  -2 1688.81   32.70
   4  -3   2 1614.27   33.24
   4   3   2 1660.70   31.19
   3   4  -3  412.61   14.11
  -4  -3   3  396.55   11.20
   4   3   3  384.04   14.43
   3  -4  -3  419.52   12.02
  -3  -4  -3  405.70   12.76
  -4  -3   3  411.96   13.89
   3   4  -3  376.54   11.26
   4  -3   3  478.84   16.82
  -4   3   3  415.09   11.83
   4   3   3  447.61   11.72
   4   3   3  402.62   12.83
  -3  -4  -4  141.85    6.41
   3  -4  -4  122.68    5.99
   4   3   4  133.58    8.12
   3   4  -4  139.77    7.69
  -4  -3   4  123.92    7.25
   3   4  -4  123.76    9.36
   4  -3   4  142.03    9.52
  -4   3   4  142.79    5.81
   4   3   4  137.73    6.95
  -3   4  -4  140.15    9.78
   4   3   4  138.20    6.71
   3  -4  -5  395.12   10.71
  -4   3   5  339.93    8.86
  -3  -4  -5  326.00   10.44
   3   4  -5  332.77   13.53
  -4  -3   5  353.49   13.44
   4   3   5  376.22   14.96
   3  -4  -5  361.95   12.83
  -3   4  -5  384.97   17.57
   4   3   5  395.33   13.64
   3   4  -5  401.16   19.37
   4  -3   5  407.52   17.56
   3   4  -6   24.10    3.94
   4   3   6   23.13    4.18
   4  -3   6   28.96    5.77
  -3   4  -6   24.59    5.41
   3  -4  -6   21.68    4.18
   4   3   6   25.35    4.23
   3   4  -6   22.01    6.05
   3   4  -7  173.77    8.70
   4   3   7  182.96   10.48
   4  -3   7  195.22   13.71
   3  -4  -7  176.87   10.09
   4   3   7  187.86   10.45
  -3   4  -7  186.44   13.27
   3   4  -7  193.87   14.25
  -3   4  -8  162.60    8.72
   4   3   8  159.24    9.26
   3   4  -8  168.58    7.75
   4  -3   8  149.42   13.07
   3   4  -8  155.87   13.53
   3  -4  -8  143.29    9.59
  -3   4  -8  131.88   12.20
  -3   4  -9   21.68    3.46
   4   3   9   21.22    3.89
   3   4  -9   24.69    6.96
   3   4  -9   20.95    2.23
  -3   4  -9   28.09    3.76
   3  -4  -9   27.06    5.66
  -3   4  -9   24.33    7.08
   3  -4 -10   43.33    6.40
   3   4 -10   35.54    7.85
  -3   4 -10   22.70    6.56
  -3   4 -11   10.83    5.82
   3   4 -11   19.42    6.04
   3   4 -12   35.07    8.73
   4   4   0 1033.76   23.46
  -4  -4   0 1039.51   23.47
   4   4  -1   -0.02    3.56
  -4  -4  -1    2.79    4.79
  -4  -4   1    1.11    4.08
   4   4   1    1.37    3.04
   4  -4   1    0.74    3.24
  -4  -4  -2 1488.26   29.23
   4   4  -2 1500.79   30.27
  -4  -4   2 1505.32   28.13
   4  -4   2 1455.81   31.43
   4   4   2 1441.17   28.74
  -4  -4  -3  245.20   11.24
  -4  -4   3  244.76   10.14
   4   4   3  263.66   12.95
   4   4  -3  284.62   12.56
  -4  -4   3  294.52   12.75
   4   4  -3  244.58   10.01
   4   4   3  278.43   11.31
   4  -4   3  331.43   15.54
   4  -4  -4   55.87    4.40
  -4  -4   4   57.66    4.11
  -4  -4  -4   47.65    4.46
   4   4  -4   54.90    5.10
   4   4   4   55.27    5.45
  -4  -4   4   52.15    5.55
  -4   4   4   56.04    4.03
   4  -4   4   61.46    6.78
   4   4   4   49.79    4.45
   4   4  -4   40.62    5.66
  -4   4  -4   65.81    7.74
   4   4   4   56.32    4.24
   4   4  -5   95.80    7.46
   4   4   5  104.07    8.42
   4  -4  -5  100.33    5.60
  -4  -4  -5   75.94    6.16
  -4   4  -5  133.69   10.82
   4   4   5  111.81    6.87
   4   4   5   97.73    6.17
  -4   4   5   76.11    4.35
   4   4  -5  124.61   10.97
   4  -4   5  117.57   10.24
   4   4  -6  139.29    7.96
   4   4   6  139.05    9.15
  -4  -4  -6  146.68    6.21
   4  -4   6  161.19   11.73
   4   4   6  152.48    8.06
  -4   4  -6  142.80   11.03
   4   4  -6  127.63   11.33
   4  -4  -6  143.42    8.70
   4   4   7   93.44    8.78
   4   4  -7   71.03    6.61
   4  -4   7   90.88   11.54
  -4   4  -7  108.73   11.60
   4   4  -7  101.68   11.85
   4  -4  -7   87.23    8.25
  -4   4  -8   -0.03    2.73
   4   4   8   -1.13    3.26
   4   4  -8    2.00    1.99
   4   4  -8    2.47    5.59
  -4   4  -8   -4.30    3.92
   4  -4   8    6.56    5.19
  -4   4  -8   -0.14    4.96
   4  -4  -8    7.27    4.27
   4   4   9  171.56   10.58
  -4   4  -9  178.51    9.45
  -4   4  -9  189.64    9.74
  -4   4  -9  221.31   16.35
   4   4  -9  164.80    6.70
   4   4  -9  212.04   17.58
   4  -4  -9  196.79   12.68
   4  -4 -10   -0.04    3.64
   4   4 -10   -5.36    6.60
  -4   4 -10   -5.58    5.41
   4   4 -11    3.30    5.53
  -4   4 -11    5.87    5.47
   4   4 -12   49.03    9.29
   5   0 -11   62.60    9.79
   5   0 -10   -0.67    4.64
   5   0  -9  997.38   33.70
   0  -5   8    0.38    2.10
  -5   0  -8   -4.03    2.43
   5   0  -8    1.71    4.84
   0  -5   7   58.96    4.66
  -5   0  -7   61.80    5.06
   5   0  -7   63.16    8.18
   0  -5   6    2.85    3.23
   0   5   6   -0.23    2.29
  -5   0  -6    5.58    3.08
   5   0  -6   -1.73    4.34
   0   5   5  561.56   15.58
   0  -5   5  586.09   15.72
   5   0  -5  546.58   14.11
  -5   0  -5  556.23   16.18
   0   5   4   -0.28    2.89
   0   5   4    0.42    1.76
   0  -5   4   -0.82    3.94
  -5   0  -4   -5.11    3.63
   5   0  -4   -1.72    2.30
   0   5   3 2198.29   36.58
   0   5   3 2174.43   39.36
   5   0  -3 2221.71   38.45
  -5   0  -3 2242.29   40.42
   0  -5   3 2266.66   45.33
   0  -5   2   -3.78    4.01
   0   5   2    1.68    2.90
   0   5   2   -0.06    3.17
   5   0  -2    1.54    2.49
  -5   0  -2   -3.37    3.90
   0  -5   2    1.50    3.59
   0   5   1 2376.25   41.68
   0  -5   1 2480.09   42.34
   0  -5   1 2238.24   43.69
   0   5   1 2331.49   36.18
   5   0  -1 2329.14   41.57
   0  -5   0    5.44    5.75
   5   0   0   -2.89    3.14
   0  -5   0    1.95    2.76
   0  -5  -1 2436.46   42.83
   5   0   1 2483.51   42.58
   0  -5  -1 2418.85   37.30
   0  -5  -2   -5.74    3.96
  -5   0   2   -1.45    3.01
   0  -5  -3 2097.71   38.68
   0   5  -3 2226.96   40.77
  -5   0   3 2216.89   37.56
   0  -5  -4    5.33    3.51
  -5   0   4    2.09    2.69
   0   5  -4   -2.25    2.88
   0   5  -4    3.71    4.78
   5   0   4    5.96    4.08
   0   5  -5  578.26   17.78
  -5   0   5  588.51   14.95
   0   5  -5  569.90   21.86
   0  -5  -5  603.49   12.81
   5   0   5  601.75   19.69
  -5   0   6    0.08    1.82
   0   5  -6   -2.24    2.40
   0   5  -6    4.43    4.46
   0  -5  -6    1.96    1.96
   5   0   6   -1.12    3.21
   0   5  -7   58.04    5.42
   0  -5  -7   53.77    4.57
   0   5  -7   54.11    7.23
   5   0   7   59.61    7.21
   5   0   8   -0.34    3.62
   0   5  -8   -8.34    3.67
   0  -5  -8   -2.71    3.14
   5   0   8    0.07    3.84
   0   5  -8   -7.82    7.48
   5   0   9  988.00   27.07
   0   5  -9 1014.52   22.87
   0   5  -9  942.24   35.50
   0   5 -10   -2.98    5.21
   0   5 -11   42.91    9.57
   0   5 -12   -6.34    6.06
   5   1 -11    4.12    5.00
   5  -1 -10  112.01   11.28
   5   1 -10  127.91   12.85
  -5   1  -9   38.79    2.90
   1  -5   9   45.23    3.57
  -5   1  -9   38.31    2.79
   5   1  -9   47.41    9.03
   5  -1  -9   57.42    8.76
   1  -5   8  183.58    8.61
  -5  -1  -8  187.95    6.58
  -1  -5   8  170.03    5.36
   1   5   8  178.36    8.44
  -5   1  -8  185.55    8.58
   5  -1  -8  204.56   14.39
   5   1  -8  187.62   14.45
   1   5   7    3.08    2.48
  -1  -5   7    6.20    2.25
  -5  -1  -7    6.57    2.18
   5  -1  -7    1.87    4.30
  -5   1  -7    3.96    2.41
   5   1  -7    7.28    4.96
   1   5   6   77.21    5.88
  -1  -5   6   77.64    5.33
  -5   1  -6   73.42    6.01
  -5  -1  -6   75.46    5.46
  -5   1  -6   81.55    7.99
   5   1  -6   76.53    4.85
   1  -5   6   92.54    9.50
   5  -1  -6   83.16    8.24
   5   1  -6   86.22    8.53
   1   5   5   13.50    3.51
  -1  -5   5   21.15    4.44
  -5   1  -5   17.36    4.28
   1  -5   5   20.64    5.81
  -5  -1  -5   10.46    3.34
   1   5   5    4.25    1.75
   5   1  -5   16.46    3.11
   1   5   4  147.29    6.22
  -1   5   4  147.35    7.23
  -1   5   4  140.40    5.79
  -1  -5   4  141.13    7.65
   1   5   4  162.40    8.51
   5   1  -4  147.19    4.82
  -5   1  -4  155.04    8.71
  -5  -1  -4  144.73    7.84
   1  -5   4  151.32   11.36
   5   1  -4  136.77    7.26
  -1  -5   3  318.79   10.83
   5   1  -3  306.62    8.59
  -1   5   3  305.28   10.58
   1   5   3  311.76   11.46
   1   5   3  320.49    9.79
  -1   5   3  312.89    9.54
  -5  -1  -3  327.56   11.26
  -5   1  -3  311.36   11.91
   1  -5   3  311.38   13.85
   5  -1  -3  306.34   10.32
   5   1  -3  319.07   11.02
  -1  -5   2 1219.04   24.42
   1   5   2 1182.20   23.63
   1   5   2 1195.39   25.17
   5  -1  -2 1214.68   24.05
  -5  -1  -2 1244.93   25.07
   1  -5   2 1242.09   27.69
   5   1  -2 1191.68   24.58
   1   5   1  212.75    8.71
  -1  -5   1  226.76   10.50
   1  -5   1  218.43    9.29
   1   5   1  229.91    6.67
  -1   5   1  230.11    6.45
   5  -1  -1  227.92    8.99
  -1  -5   1  162.89    8.62
   5   1  -1  223.47    9.43
  -1  -5   0 1975.39   35.50
   1   5   0 1955.51   35.71
   5   1   0 1996.99   35.48
   1  -5   0 1876.62   33.46
   1   5  -1  238.81   10.07
   1  -5  -1  225.22    9.80
  -1  -5  -1  224.15    9.66
   5   1   1  224.78    9.38
   1  -5  -1  227.93    6.89
   1  -5  -2 1185.88   24.85
  -1  -5  -2 1209.30   24.17
   1   5  -2 1268.29   26.79
  -1  -5  -2 1186.45   25.74
   5   1   2 1180.47   25.28
  -5   1   2 1247.75   24.53
  -5  -1   2 1248.06   25.25
   1  -5  -3  317.10   10.89
   1   5  -3  322.98   12.18
  -1  -5  -3  272.85   11.72
  -5  -1   3  302.94   11.08
   5  -1   3  308.62   12.09
  -5   1   3  303.31   10.31
   5   1   3  313.42   10.88
  -5  -1   4  166.52    8.30
   1  -5  -4  155.06    7.90
  -1  -5  -4  194.83    9.40
   1   5  -4  165.60    8.98
  -5   1   4  133.95    6.96
  -1   5  -4  144.75   10.96
   1  -5  -4  159.05    5.37
   5   1   4  168.20    9.29
   5  -1   4  163.24   10.19
   1  -5  -5   36.88    4.82
   1   5  -5    7.35    2.87
  -5   1   5   19.23    3.18
  -5  -1   5    3.94    2.99
  -1   5  -5   24.88    4.45
   5  -1   5   34.02    6.41
   1   5  -5   23.39    6.32
  -1   5  -5   12.76    5.28
   5   1   5   31.27    5.55
  -5   1   6   83.36    4.19
   1   5  -6   81.32    6.39
  -1   5  -6   81.05    6.56
  -1   5  -6   76.24    8.67
   1  -5  -6   81.68    5.13
   5  -1   6   86.13    8.24
   1   5  -6   78.42    9.12
   5   1   6   77.50    7.40
   1   5  -7   -0.07    2.88
  -1   5  -7    2.23    2.26
   5   1   7    2.05    3.65
   5  -1   7    2.13    3.11
   5   1   7    4.93    3.20
   1  -5  -7    2.73    2.44
   1   5  -7   -0.40    6.37
  -1   5  -7   -1.04    6.21
   5   1   8  176.71   11.35
  -1   5  -8  168.33    9.74
   1   5  -8  162.53    9.45
   5  -1   8  211.08   14.68
  -1   5  -8  177.07   15.03
   5   1   8  189.21   13.27
   1  -5  -8  180.76    9.65
   1   5  -8  187.98   15.43
  -1   5  -9   35.65    4.16
   5  -1   9   35.88    5.34
   5   1   9   36.85    5.31
  -1   5  -9   30.72    7.66
   1  -5  -9   43.28    5.06
   1   5  -9   32.15    7.00
   1   5  -9   35.77    3.79
  -1   5 -10  120.89   13.11
   1   5 -10  124.52   13.46
  -1   5 -11   -0.14    4.96
   1   5 -11   -4.95    5.77
   1   5 -12   38.87    9.10
  -1   5 -12   30.19    8.15
   5   2 -11   56.61   10.00
   5   2 -10   34.55    7.74
   5  -2 -10   20.13    6.00
   2  -5   9   89.09    5.73
  -5   2  -9   83.80    5.18
   2   5   9   82.27    5.47
   5   2  -9   86.27   10.95
   5  -2  -9   70.25    8.41
  -5   2  -9   98.22    5.40
   2   5   8   74.56    6.07
  -5   2  -8   80.74    9.38
   5  -2  -8   88.69    9.51
  -5   2  -8   78.35    5.98
   5   2  -8   82.04   10.27
  -2  -5   7  374.09    9.38
  -5  -2  -7  345.24   10.49
   2   5   7  313.22   13.03
   5   2  -7  352.01   18.61
   5   2  -7  328.00   10.83
  -5   2  -7  356.37   17.26
   2  -5   7  343.16   19.23
  -5   2  -7  335.52   13.07
   5  -2  -7  363.89   16.60
   2   5   6    0.95    2.63
  -2  -5   6    1.35    2.25
   2  -5   6    5.55    4.21
   5   2  -6    1.27    4.34
  -5  -2  -6    1.11    2.38
  -5   2  -6    2.77    3.64
  -5   2  -6    3.14    3.05
   5   2  -6    1.83    1.80
   2   5   5 1145.74   26.32
  -2  -5   5 1083.26   22.73
  -5   2  -5 1147.11   29.41
   2  -5   5 1183.32   32.81
  -5  -2  -5 1022.00   23.40
  -5   2  -5 1154.98   26.28
   2   5   5 1072.76   20.32
   5   2  -5 1067.24   24.10
  -2  -5   4   25.95    4.28
   2   5   4   33.46    4.87
  -2   5   4   36.18    3.71
   5   2  -4   23.33    2.57
   5   2  -4   26.74    4.01
   2  -5   4   33.07    6.12
  -5   2  -4   46.60    6.92
   2   5   4   22.66    3.20
  -5  -2  -4   23.21    3.96
  -2  -5   3   51.66    5.20
   5   2  -3   43.49    3.60
   2   5   3   46.70    4.43
   2   5   3   55.31    5.52
  -5  -2  -3   47.82    5.06
   5   2  -3   39.37    4.59
   2  -5   3   49.94    6.24
   2   5   2  450.22   13.48
  -2  -5   2  445.39   14.03
   5   2  -2  420.94   12.49
   2  -5   2  504.99   16.46
   5   2  -2  448.01   14.26
  -5  -2  -2  462.71   14.38
  -2  -5   1  254.47   10.72
   2   5   1  257.16   10.56
   2  -5   1  275.16   11.26
   5   2  -1  273.43   10.90
   2   5   0    8.56    3.90
  -2  -5   0    8.73    4.91
   2  -5   0   10.55    3.60
   5   2   0    7.94    3.77
   2   5  -1  290.78   10.97
  -2  -5  -1  305.55   11.76
   2  -5  -1  271.11    8.32
   5   2   1  283.91   10.55
   2   5  -2  451.20   13.60
  -2  -5  -2  450.97   13.70
   2  -5  -2  495.52   14.34
   2   5  -2  489.79   15.51
  -2  -5  -2  452.00   15.53
  -5  -2   2  443.75   14.62
  -5   2   2  456.45   13.88
   5  -2   2  480.19   15.20
   5   2   2  473.06   14.36
  -5  -2   3   48.24    5.42
   2   5  -3   46.27    5.23
   2  -5  -3   40.06    4.81
  -2  -5  -3   42.10    4.50
  -2  -5  -3   48.21    5.81
   5   2   3   47.88    4.87
   5  -2   3   57.53    5.78
  -5   2   3   48.58    4.56
  -5  -2   4   34.76    5.06
   2  -5  -4   24.48    4.19
   2   5  -4   29.87    4.54
  -2  -5  -4   24.17    3.35
  -5   2   4   24.64    3.55
  -2   5  -4   31.75    6.75
   5   2   4   34.81    4.78
   5  -2   4   39.72    6.15
   2   5  -5 1137.04   26.77
   2  -5  -5 1162.71   23.31
  -5   2   5 1105.05   21.32
  -5  -2   5 1098.91   24.71
   5   2   5 1076.39   26.47
  -2   5  -5 1119.15   32.27
   2  -5  -5 1118.89   22.30
   2   5  -5 1107.96   32.56
   5  -2   5 1143.80   30.57
   5   2   6    2.35    3.01
  -5   2   6    0.59    1.48
   2   5  -6    0.16    2.51
   5  -2   6   -0.90    3.60
   2  -5  -6    0.42    2.53
   5   2   6    0.05    2.93
   2   5  -6   -0.36    4.53
  -2   5  -6   -3.44    5.42
   5   2   7  324.25   14.83
   2   5  -7  338.57   13.31
  -2   5  -7  344.71   13.93
   2   5  -7  355.46   19.27
   5  -2   7  350.91   18.03
   5   2   7  354.03   15.61
  -2   5  -7  339.50   18.65
   2  -5  -7  331.35   12.46
  -2   5  -8   86.71    6.81
   2   5  -8   80.88    6.24
   5   2   8   76.21    7.32
   5   2   8   88.94    8.54
  -2   5  -8   85.45   10.05
   2  -5  -8   80.13    6.61
   2   5  -8   68.94    9.66
   5  -2   8   81.57    9.52
  -2   5  -9   81.85    5.98
   5  -2   9   92.97    7.73
   5   2   9   79.30    7.19
   2   5  -9   62.39    9.37
   2   5  -9   82.73    5.44
   2  -5  -9   94.14    7.33
  -2   5  -9   60.90    8.88
   5  -2   9   89.60   10.24
  -2   5 -10   38.09    8.36
   2   5 -10   18.12    6.86
  -2   5 -11   29.13    7.09
   2   5 -11   40.65    8.77
  -2   5 -12   30.28    7.97
   2   5 -12   32.44    8.40
   5   3 -11   13.63    6.12
   5  -3 -10   43.40    6.85
   5   3 -10   48.64    8.58
  -5   3  -9  143.28    8.13
  -5   3  -9  156.24    8.22
   5   3  -9  161.49   15.36
   5  -3  -9  170.18   12.74
  -5   3  -9  171.11   14.19
   3   5   8  291.94   12.92
   5  -3  -8  296.73   15.41
  -5   3  -8  264.95   16.34
   3  -5   8  307.54   19.09
  -5   3  -8  289.81   12.30
   5   3  -8  310.89   18.84
   5   3  -8  288.37   10.05
  -5  -3  -7   91.23    5.40
   3   5   7   76.71    7.38
   5   3  -7   80.60    6.06
   3  -5   7  108.58   11.49
  -5   3  -7   77.24    7.19
   5   3  -7   86.86   10.84
  -5   3  -7   91.04    9.65
   5  -3  -7  104.03    9.21
   3   5   6  143.11    8.78
  -3  -5   6  158.07    6.29
  -5  -3  -6  141.10    7.01
   5   3  -6  138.49    7.81
   3  -5   6  142.19   11.60
   5   3  -6  128.35   11.02
  -5   3  -6  150.57   10.97
  -3   5   5   73.34    4.09
  -5  -3  -5   76.31    6.02
   5  -3  -5   73.20    3.89
   3   5   5   98.88    8.07
  -3  -5   5   74.05    5.39
   5   3  -5   71.10    6.45
   3   5   5   68.32    4.98
  -3   5   5   61.28    3.82
  -5   3  -5  110.33    9.82
   3   5   5   86.43    5.27
   3  -5   5   99.15    9.71
   5   3  -5   91.05    9.57
   3   5   4  165.49    9.59
   5   3  -4  125.51    5.91
  -3  -5   4  147.49    7.60
  -5  -3  -4  134.34    7.92
  -5   3  -4  180.08   11.82
   5   3  -4  124.85    7.68
   3  -5   4  157.81   11.35
   3   5   4  124.59    6.89
   3   5   4  143.86    5.70
   5   3  -3  192.22    7.84
   3   5   3  196.26    9.85
  -3  -5   3  194.56   10.09
  -3  -5   3  220.87    9.59
   3  -5   3  242.52   12.64
   3   5   3  186.03    8.64
   5   3  -3  211.84   10.26
  -5  -3  -3  202.88    9.89
  -3  -5   2   27.46    4.32
   5   3  -2   21.38    3.81
   3   5   2   24.86    3.77
  -5  -3  -2   21.69    4.15
   5   3  -2   26.48    4.44
   3  -5   2   30.03    4.77
  -3  -5   1  914.39   21.65
   3   5   1  947.91   21.89
   5   3  -1  940.03   22.23
   3  -5   1  924.72   22.23
   3   5   0 7627.52  111.66
  -3  -5   0 7478.01  111.37
   3  -5   0 7222.35  108.31
   5   3   0 7630.58  111.34
  -3  -5  -1  906.73   22.59
   3   5  -1  863.73   22.08
   5   3   1  912.74   21.65
   3   5  -2   29.10    4.62
  -3  -5  -2   22.45    4.07
  -5  -3   2   27.43    5.09
  -3  -5  -2   26.16    5.23
   3   5  -2   27.46    4.12
   5  -3   2   27.23    4.66
   5   3   2   28.87    4.73
  -3  -5  -3  213.57    9.44
   3  -5  -3  211.09    9.56
   3   5  -3  186.44    9.82
  -5  -3   3  220.78   10.74
   3   5  -3  187.12    8.64
   5   3   3  200.78   10.35
  -3  -5  -3  262.01   12.06
  -5   3   3  220.87    9.24
   5  -3   3  241.11   11.76
   5   3   3  211.76    9.94
   3  -5  -4  138.70    7.74
  -3  -5  -4  120.93    6.90
   3   5  -4  148.06    9.03
   5   3   4  168.44    9.98
  -5  -3   4  148.70    9.34
   5   3   4  151.93    8.28
  -5   3   4  145.97    7.30
   5   3   4  155.06    8.08
  -3   5  -4  169.31   11.78
   5  -3   4  169.14   10.98
  -3  -5  -5   69.54    5.11
   3   5  -5   71.32    6.72
   3  -5  -5   79.49    5.94
  -5  -3   5   62.87    6.46
   5   3   5   85.76    7.70
  -3   5  -5  105.27    9.95
   5  -3   5  111.33   10.11
   5   3   5   93.86    7.21
  -5   3   5   74.45    5.07
   3   5  -5   97.41   10.17
  -5   3   6  125.97    4.44
   5   3   6  153.40    9.62
   3   5  -6  133.53    8.25
   5   3   6  141.40    8.52
   3  -5  -6  140.67    7.54
   3   5  -6  139.81   11.69
  -3   5  -6  134.01   11.26
   5  -3   6  152.09   11.39
   3   5  -7   86.40    7.39
   5   3   7   91.61    8.44
   5  -3   7   97.86   10.49
   3   5  -7   98.66   11.25
   3  -5  -7   88.53    7.28
  -3   5  -7   90.53   10.76
   5   3   7   93.85    8.27
  -3   5  -8  289.51   12.89
   5   3   8  282.65   13.82
   5   3   8  297.14   14.63
   3   5  -8  296.09   12.09
  -3   5  -8  287.36   18.21
   5  -3   8  321.88   18.72
   3  -5  -8  297.60   12.89
   3   5  -8  269.10   18.28
  -3   5  -9  136.09    8.92
   5   3   9  164.65   10.66
   3   5  -9  152.25    7.79
  -3   5  -9  151.08   14.17
   5  -3   9  153.03   14.27
  -3   5  -9  157.30    9.15
   3  -5  -9  169.86   10.58
   3   5  -9  152.06   14.90
  -3   5 -10   19.45    5.93
   3   5 -10   23.36    6.91
  -3   5 -11   13.72    6.18
   3   5 -11    7.75    5.75
  -3   5 -12   -0.81    5.33
   3   5 -12    7.53    5.50
   5   4 -11   16.03    6.59
   5  -4 -10  111.58    9.67
  -5   4 -10  104.90   11.48
   5   4 -10  100.32   12.31
   4   5   9   12.80    3.55
  -5   4  -9   38.84    8.35
  -5   4  -9   25.38    4.13
   5   4  -9   34.87    8.62
   5  -4  -9   39.40    6.63
   4   5   8  422.45   17.15
  -5   4  -8  450.92   21.83
  -5   4  -8  448.08   16.49
   5  -4  -8  458.85   18.48
   5   4  -8  475.36   14.93
   4  -5   8  463.61   23.62
   5   4  -8  477.67   24.34
   4   5   7   22.88    4.68
  -5  -4  -7   16.39    2.62
   5   4  -7   13.78    3.08
   5  -4  -7   20.36    5.03
   5   4  -7   27.40    7.55
   4  -5   7   27.68    6.84
  -5   4  -7   30.86    7.58
  -5  -4  -6    6.52    2.67
   4   5   6   10.90    3.97
   5   4  -6    7.02    2.70
   5   4  -6    9.47    5.41
   4   5   6   12.52    3.04
  -5   4  -6   11.78    5.28
   4  -5   6    9.93    5.09
   5  -4  -5   86.56    4.88
  -5  -4  -5   93.17    6.43
  -4  -5   5   98.71    5.65
   5   4  -5  101.22    7.13
   4   5   5  105.46    8.31
   4  -5   5   98.32    9.53
  -5   4  -5  110.31    9.74
   4   5   5   98.67    5.62
   5   4  -5  108.15   10.24
  -4   5   5   91.85    4.76
   4   5   5   90.78    5.72
   5  -4  -4  561.50   14.38
  -4  -5   4  540.49   15.34
   5   4  -4  539.34   14.22
  -5  -4  -4  609.11   16.61
  -4  -5   4  582.15   18.45
   4   5   4  605.94   19.19
   5   4  -4  589.07   17.86
   4  -5   4  563.47   20.79
   4   5   4  573.22   13.43
  -5   4  -4  617.47   20.78
   4   5   4  559.55   15.74
   4   5   3  445.22   16.42
  -4  -5   3  367.46   13.55
  -5  -4  -3  373.82   14.05
  -4  -5   3  426.37   15.74
   5   4  -3  385.81   15.59
   5   4  -3  396.32   13.09
   4   5   3  392.03   13.81
   4  -5   3  463.09   17.92
   4   5   2  118.20    7.27
  -5  -4  -2  125.89    7.51
  -4  -5   2  110.33    7.13
   5   4  -2  112.77    7.01
   5   4  -2  121.80    7.88
   4  -5   2  110.58    7.95
   5   4  -1  237.10   10.56
  -4  -5   1  228.03   10.25
   4   5   1  233.64   10.23
   4  -5   1  233.36   10.30
  -4  -5   0   11.47    4.94
   4   5   0    9.36    4.18
   4  -5   0   13.09    3.57
   5   4   0    9.40    3.80
  -4  -5  -1  218.37   10.91
   4   5  -1  219.01   10.45
  -5  -4   1  236.91   10.54
   5   4   1  225.01   10.23
   5  -4   1  236.09   10.30
  -5  -4   2  118.45    7.46
  -4  -5  -2  119.62    7.89
   4   5  -2  125.54    7.29
   4   5  -2  114.71    7.84
  -4  -5  -2  134.33    9.06
   5   4   2  125.69    7.32
   5  -4   2  113.92    7.76
  -4  -5  -3  371.04   14.03
  -5  -4   3  366.82   12.76
   4   5  -3  398.60   13.14
   4   5  -3  415.02   15.25
   5   4   3  430.69   15.83
  -5  -4   3  428.57   16.11
   5  -4   3  458.03   17.82
   5   4   3  398.24   14.03
   4  -5  -4  581.58   15.15
   5   4   4  571.65   19.10
  -4  -5  -4  603.66   16.17
   4   5  -4  575.08   18.21
  -5  -4   4  569.38   17.97
   5  -4   4  568.73   20.50
   5   4   4  582.79   16.51
  -5   4   4  573.65   14.91
  -4   5  -4  613.58   21.39
   5   4   4  560.84   14.79
   4   5  -5   94.61    7.23
  -5  -4   5   90.98    7.23
  -4  -5  -5   99.55    6.20
   4  -5  -5   79.56    5.54
   5   4   5   92.94    7.72
   4   5  -5  113.11   10.92
   5   4   5   87.38    5.93
   5   4   5  109.20    6.79
  -5   4   5   84.80    5.06
  -4   5  -5  117.82   10.51
   5  -4   5  109.77    9.67
  -4  -5  -6    9.59    2.44
   5   4   6    9.45    3.84
  -5   4   6    5.69    1.56
   4  -5  -6    6.55    2.32
  -4   5  -6   21.81    6.79
   4   5  -6   12.22    5.51
   4   5  -6   11.63    3.30
   5   4   6   10.45    3.33
   4  -5  -6    8.16    3.46
   5  -4   6   12.92    4.71
   5   4   7   22.50    4.99
   5   4   7   24.39    4.35
   5  -4   7   28.53    6.73
  -4   5  -7   29.65    7.78
   4   5  -7   28.81    7.72
   4   5  -7   20.84    3.77
   4  -5  -7   17.42    4.07
  -4   5  -8  441.93   16.79
   5   4   8  468.87   18.27
   5  -4   8  463.67   23.23
   4   5  -8  426.29   23.15
   4  -5  -8  459.54   16.92
  -4   5  -8  504.23   23.72
   4   5  -8  461.19   15.73
   5   4   9   29.06    5.09
  -4   5  -9   29.14    4.23
  -4   5  -9   28.73    4.38
   4   5  -9   11.59    6.77
   4  -5  -9   35.12    5.42
  -4   5  -9   30.62    7.36
   4   5 -10   96.79   12.45
  -4   5 -10   92.44   11.47
  -4   5 -11   19.76    6.92
   4   5 -11    8.05    6.22
   4   5 -12  143.66   15.89
   5   5   0 6022.61   95.03
  -5  -5   0 6109.30   94.96
  -5  -5  -1  123.20    9.55
   5   5   1  107.16    8.78
  -5  -5   1  103.96    9.32
   5   5  -1  100.38    8.79
   5  -5   1  118.28    8.66
   5   5  -2 2300.29   43.53
   5   5  -2 2466.93   46.05
  -5  -5  -2 2403.35   44.71
  -5  -5   2 2340.73   43.41
   5  -5   2 2384.37   46.46
   5   5   2 2440.76   44.59
  -5  -5  -3  317.21   14.15
   5   5   3  365.02   15.26
  -5  -5   3  333.04   13.24
   5   5  -3  314.83   12.69
   5   5  -3  329.60   15.29
  -5  -5   3  365.13   15.32
   5  -5   3  415.05   16.92
   5   5   3  326.31   13.82
   5   5   4  137.19    9.03
  -5  -5   4  149.12    9.13
   5   5  -4  128.97    6.90
   5   5  -4  141.31    8.66
  -5  -5  -4  139.52    7.99
  -5  -5   4  144.71    7.17
   5  -5  -4  129.95    7.06
   5  -5   4  150.69   10.64
  -5   5  -4  150.58   11.07
  -5   5   4  140.75    7.03
   5   5   4  130.59    7.59
   5   5   4  133.51    6.12
  -5  -5  -5   93.42    7.68
   5   5  -5  113.60    8.64
  -5  -5   5  109.52    9.25
   5  -5  -5  109.63    6.57
   5   5   5  113.97    9.68
  -5   5  -5  133.42   11.58
   5   5   5  100.52    7.10
   5   5   5  119.70    6.97
   5   5  -5  139.28   12.49
  -5   5   5   96.18    6.04
   5  -5   5  137.68   11.95
   5   5  -6  104.74    7.50
  -5  -5  -6  110.19    6.48
   5   5   6  115.70    8.95
   5  -5  -6  111.70    5.19
  -5   5  -6  111.84   10.16
   5   5  -6  120.34   11.43
  -5   5   6  107.89    4.75
   5  -5   6  101.37    9.94
   5   5   6  108.50    6.62
   5   5   7  270.82   15.29
  -5  -5  -7  250.64    9.85
   5   5   7  299.89   12.92
   5  -5  -7  275.64   13.92
   5  -5   7  302.95   19.08
   5   5  -7  326.16   20.01
   5   5  -7  270.51   13.34
  -5   5  -7  327.86   19.41
   5   5   8  360.52   16.26
   5  -5  -8  358.09   15.49
  -5   5  -8  355.45   19.66
   5  -5   8  370.87   21.32
   5   5  -8  346.29   13.83
   5   5  -8  359.05   21.27
   5   5  -9   93.93   12.68
   5  -5  -9  109.76    9.70
  -5   5  -9   99.41   12.38
  -5   5  -9   83.87    7.93
   5   5 -10   74.86   10.76
  -5   5 -10   65.82   10.13
   5   5 -11   -7.30    6.25
   5   5 -12    1.27    5.75
   6   0 -11    2.13    4.46
   6   0 -10  140.92   13.42
  -6   0  -9   -0.62    1.55
   0  -6   9    2.30    1.69
   6   0  -9    6.21    5.09
   0  -6   8  127.87    7.28
  -6   0  -8  122.96    7.50
   6   0  -8  157.74   13.38
   0  -6   7    2.02    3.36
  -6   0  -7    1.36    2.87
   6   0  -7    1.37    4.86
   0  -6   6  222.82    9.95
   0   6   6  213.58    9.62
  -6   0  -6  228.33   10.15
   0  -6   5   -1.54    3.11
   0   6   5   -3.86    2.94
  -6   0  -5   -4.63    3.23
   6   0  -5    0.69    2.25
   0  -6   5   -2.29    4.13
   0   6   5   -1.56    1.99
   0   6   4  168.34    9.11
   0  -6   4  184.16    9.07
   0   6   4  176.66    7.39
   6   0  -4  192.24    8.75
  -6   0  -4  178.57    9.58
   0  -6   4  182.37   11.92
   0   6   3    4.82    3.04
   0  -6   3    1.63    3.83
   0   6   3    1.22    2.37
  -6   0  -3    3.55    4.53
   0  -6   3    8.93    4.36
   6   0  -3   10.45    3.47
   0   6   2 1871.08   34.61
   0  -6   2 1803.54   35.57
   0   6   2 1868.12   35.77
   6   0  -2 1903.91   35.65
   0  -6   2 1846.85   38.83
  -6   0  -2 1918.35   36.92
   0  -6   1    1.08    5.32
   0   6   1    5.49    3.94
   6   0  -1   -2.32    3.26
   0   6   1    0.62    2.93
   0  -6   1    0.64    3.46
   0  -6   0  155.96    8.57
   6   0   0  137.90    7.73
   0  -6   0  151.95    7.24
   0  -6  -1    5.27    7.34
   6   0   1    7.34    3.85
   0  -6  -1    0.05    2.43
   0  -6  -2 1829.55   35.71
  -6   0   2 1848.45   35.30
   0  -6  -3    5.62    3.67
   0   6  -3    7.85    4.00
  -6   0   3    1.32    3.23
   6   0   3    7.90    3.39
  -6   0   4  195.07    9.14
   0   6  -4  189.93   10.34
   0  -6  -4  191.95    9.77
   6   0   4  201.61   10.55
   0  -6  -5    1.35    3.32
  -6   0   5   -3.37    2.89
   0   6  -5   -1.94    2.87
   6   0   5   -0.39    3.15
   0   6  -5   -8.96    6.76
   0   6  -6  222.35   11.24
  -6   0   6  226.69    8.74
   6   0   6  217.82   12.40
   0   6  -6  213.71   13.74
   0   6  -7   -2.15    2.83
   6   0   7    7.48    4.15
   0   6  -7    0.40    5.89
   6   0   8  142.31   10.88
   0   6  -8  120.74    8.77
   0   6  -8  123.32   13.59
   6   0   8  141.99   12.00
   0   6  -9    1.19    2.06
   6   0   9   -5.14    3.98
   0   6  -9   -2.57    7.22
   6   0   9    2.63    3.74
   0   6 -10   95.65   13.32
   0   6 -11    1.14    4.94
   0   6 -12   70.29   11.64
   6   1 -11   55.96   10.14
   6  -1 -10   17.95    6.21
   6   1 -10   20.28    6.83
   1  -6   9  121.76    6.41
  -6   1  -9  124.38    6.13
   6   1  -9  102.32   11.76
   6  -1  -9   97.33   10.57
  -6  -1  -8   28.48    3.65
  -1  -6   8   29.28    3.55
   1  -6   8   24.60    4.30
  -6   1  -8   21.64    3.93
   6  -1  -8   31.54    7.07
   6   1  -8   35.58    7.87
  -1  -6   7  109.57    6.60
   1   6   7  108.70    7.26
   1  -6   7  105.53    7.35
   6   1  -7  115.14   11.42
  -6   1  -7  109.53    7.56
  -6  -1  -7  117.21    7.12
   6  -1  -7  124.21   10.86
  -1  -6   6    7.64    3.08
   1   6   6    6.38    2.77
  -6  -1  -6    5.42    2.95
   6   1  -6    8.89    2.49
  -6   1  -6    6.18    3.47
   1  -6   6    8.47    4.63
   1   6   5  346.64   13.08
  -1   6   5  366.77    9.12
  -1  -6   5  331.05   12.28
   1   6   5  355.82    9.77
  -6  -1  -5  346.95   12.89
   1  -6   5  363.60   17.57
  -6   1  -5  352.32   13.68
   6   1  -5  349.47   12.10
  -1   6   4   54.51    5.62
  -1   6   4   46.17    4.08
   1   6   4   51.58    4.66
   6   1  -4   58.97    3.76
   1   6   4   52.99    5.69
  -1  -6   4   45.24    5.44
  -6  -1  -4   44.16    5.15
  -6   1  -4   52.45    6.02
   6   1  -4   46.10    4.91
   1  -6   4   56.30    7.28
   1   6   3  114.85    6.27
  -1  -6   3  131.42    7.81
   1   6   3  124.43    7.66
  -1   6   3  113.30    6.47
  -1   6   3  109.31    6.98
  -6  -1  -3  125.81    7.79
   6  -1  -3  125.89    7.13
  -6   1  -3  105.49    7.76
   6   1  -3  110.30    6.86
   1  -6   3  122.14    9.31
   1   6   2  324.60   12.32
  -1  -6   2  371.37   14.32
   1   6   2  309.63   13.99
   6  -1  -2  375.43   12.56
  -6  -1  -2  326.42   14.58
   1  -6   2  359.03   16.05
  -1  -6   2  344.96   15.94
   6   1  -2  327.12   13.36
  -1  -6   1  279.95   12.81
   1   6   1  283.12   11.23
   6   1  -1  284.61   11.48
   6  -1  -1  286.84   11.25
  -1   6   1  289.91    8.67
  -1  -6   1  260.14   11.96
   1  -6   1  282.96   11.60
   1   6   1  249.93    8.71
   1   6   0   31.41    5.71
   1  -6   0   28.59    5.70
  -1  -6   0   23.77    7.21
   1  -6   0   26.63    4.46
   6   1   0   31.65    5.02
   1   6  -1  305.50   12.34
  -1  -6  -1  288.22   12.67
   1  -6  -1  277.57   11.99
   1  -6  -1  257.85    8.95
   6   1   1  299.81   11.68
   1   6  -2  333.74   15.06
  -1  -6  -2  379.17   14.56
   1  -6  -2  407.61   14.12
  -6   1   2  355.14   13.39
  -6  -1   2  325.74   13.87
   6   1   2  338.33   14.14
   1  -6  -2  321.77    8.02
  -6  -1   3  110.88    7.30
  -1  -6  -3  125.23    8.22
   1   6  -3  123.14    8.13
   1  -6  -3  118.86    7.67
   6  -1   3  117.12    7.77
  -6   1   3  110.88    7.08
  -1  -6  -4   57.90    6.43
  -6  -1   4   52.11    5.58
   1  -6  -4   52.78    5.91
   1   6  -4   57.91    5.95
  -6   1   4   39.75    4.72
   6   1   4   66.53    6.48
   6  -1   4   57.79    6.54
   1   6  -5  346.22   14.13
   1  -6  -5  377.79   12.89
  -6  -1   5  360.45   12.60
  -6   1   5  349.72   11.59
  -1   6  -5  360.79   14.70
   1  -6  -5  368.49    8.42
   6   1   5  340.09   14.41
   1   6  -5  364.86   17.74
  -1   6  -5  328.36   16.83
   6  -1   5  368.28   15.77
  -6   1   6    7.07    2.27
  -1   6  -6    1.65    2.29
  -6  -1   6   10.15    3.03
   1   6  -6    7.34    2.62
   1  -6  -6   13.83    2.29
   1   6  -6   -3.90    6.75
  -1   6  -6   -2.60    5.67
   6  -1   6   11.36    4.19
   6   1   6    8.42    3.66
   1   6  -7  108.42    7.90
  -1   6  -7  105.09    8.06
   1   6  -7   92.77   10.39
   6   1   7  127.48   10.18
  -1   6  -7  101.15   10.70
   1  -6  -7  115.06    5.91
   6  -1   7  120.65   10.55
   6   1   8   16.05    4.40
   1   6  -8   20.90    3.62
  -1   6  -8   23.17    3.83
   6   1   8   38.03    6.54
   1  -6  -8   23.16    3.31
   1   6  -8   16.58    6.21
  -1   6  -8    3.75    6.73
   6  -1   8   37.13    7.20
   1   6  -9  115.27    7.59
  -1   6  -9  120.56    7.93
   6   1   9  110.80    8.99
   6  -1   9  110.02    8.62
   1   6  -9   90.37   11.58
   6  -1   9  107.49   11.04
   6   1   9  116.30   10.50
  -1   6  -9   96.98   11.47
  -1   6 -10   12.76    6.41
   1   6 -10   16.08    6.44
  -1   6 -11   44.56    9.21
   1   6 -11   60.49   10.91
  -1   6 -12    3.15    5.96
   1   6 -12   22.26    8.01
   6   2 -11   32.40    8.01
   6   2 -10    9.92    6.25
   6  -2 -10   21.00    6.47
   2  -6   9   89.06    6.41
  -6   2  -9   97.04    6.69
   6  -2  -9  111.84   11.23
   6   2  -9   96.44   11.89
   2  -6   8  132.51    8.85
   2   6   8  118.70    8.36
  -6  -2  -8  137.45    7.06
  -2  -6   8  123.02    5.00
   6   2  -8  181.66   15.14
  -6   2  -8  140.64    9.26
   6  -2  -8  152.45   12.68
  -6  -2  -7   61.62    5.34
  -2  -6   7   65.01    5.08
   2   6   7   64.10    6.26
   6   2  -7   71.23    9.44
   6   2  -7   57.08    4.90
  -6   2  -7   52.89    6.07
   2  -6   7   78.71    9.67
   6  -2  -7   75.87    8.63
   2   6   6  118.39    8.11
  -2  -6   6  133.38    6.90
  -6   2  -6  128.47    8.52
   6   2  -6  120.15   10.45
  -6  -2  -6  116.70    7.16
   2   6   6  121.93    4.64
   2  -6   6  117.50   10.71
   6   2  -6  113.13    6.93
  -2   6   5   37.24    3.33
   6  -2  -5   41.18    2.99
   2   6   5   51.85    6.01
  -2  -6   5   42.45    5.32
   2  -6   5   64.99    8.37
  -6  -2  -5   46.14    5.33
  -6   2  -5   55.48    6.48
   2   6   5   48.68    4.41
   6   2  -5   41.89    5.08
   6   2  -4  372.69   10.68
  -2  -6   4  358.17   13.18
   2   6   4  378.87   12.05
  -2   6   4  391.82   11.74
   2   6   4  405.83   15.15
   2  -6   4  425.30   18.86
   6   2  -4  397.17   14.04
  -6   2  -4  419.64   15.52
  -6  -2  -4  378.60   13.88
   2   6   3  118.43    8.04
   6   2  -3  105.95    5.97
  -2  -6   3  117.53    7.90
   2   6   3  106.95    6.60
  -6  -2  -3  107.26    7.78
   2  -6   3  123.00    9.55
   6   2  -3  111.67    7.58
   2   6   2  563.51   16.02
  -2  -6   2  552.89   16.44
  -6  -2  -2  592.25   17.12
   2  -6   2  575.94   18.51
   6   2  -2  587.32   17.03
  -2  -6   1 1134.39   25.42
   2   6   1 1124.33   25.40
   6   2  -1 1138.70   25.69
   2  -6   1 1111.32   25.65
   2   6   0  178.16    9.86
  -2  -6   0  234.40   11.02
   6   2   0  209.60    9.92
   2  -6   0  212.92    8.74
   2   6  -1 1161.86   26.44
  -2  -6  -1 1121.49   25.99
   2  -6  -1 1111.20   25.20
   6   2   1 1161.96   25.73
   2  -6  -1 1113.70   21.92
   2   6  -2  582.14   17.84
   2   6  -2  549.01   16.09
  -6  -2   2  579.37   17.04
  -2  -6  -2  595.50   16.43
  -2  -6  -2  590.48   17.86
   2  -6  -2  577.68   16.43
  -6   2   2  586.11   16.40
   6   2   2  557.07   16.74
   2  -6  -2  566.78   12.05
   2  -6  -3  117.18    7.75
  -6  -2   3  101.20    7.56
   2   6  -3  112.04    7.83
  -2  -6  -3  111.01    8.00
  -2  -6  -3  103.13    6.79
   6  -2   3  114.73    8.01
   6   2   3  110.46    7.51
  -6   2   3  110.63    7.05
  -6  -2   4  410.98   14.64
   2  -6  -4  398.99   14.11
  -2  -6  -4  455.93   15.91
  -2  -6  -4  382.27   12.41
   2   6  -4  413.86   15.75
   6   2   4  408.32   14.35
  -6   2   4  378.08   13.01
   6  -2   4  441.42   17.51
  -6   2   5   46.85    4.81
   2   6  -5   42.91    5.61
  -6  -2   5   39.69    5.36
   2  -6  -5   51.08    5.62
   2   6  -5   58.02    9.03
   6   2   5   60.09    6.54
   2  -6  -5   50.84    3.85
  -2   6  -5   58.83    9.14
   6  -2   5   61.87    7.52
  -6   2   6  125.10    5.78
  -6  -2   6  128.37    7.49
   2   6  -6  117.47    8.04
   2  -6  -6  159.00    7.62
  -2   6  -6  125.58    8.59
   6   2   6  146.29    9.50
   2   6  -6  128.01   11.52
   6  -2   6  135.21   10.38
   2  -6  -6  124.48    5.93
  -2   6  -6  110.32   10.65
   6   2   6  113.05    8.28
   6   2   7   57.30    6.68
   2   6  -7   57.44    6.16
  -2   6  -7   53.89    6.00
   2   6  -7   63.63    9.23
  -2   6  -7   69.33    9.39
   2  -6  -7   60.96    4.95
   6   2   7   63.12    6.93
   6  -2   7   86.26    9.34
  -2   6  -8  135.47    9.81
   6   2   8  132.81   10.59
   2   6  -8  119.84    9.04
  -2   6  -8  135.23   13.62
   2  -6  -8  146.42    8.30
   6  -2   8  161.67   13.73
   2   6  -8  112.15   13.29
   6   2   8  156.11   11.99
   6   2   9   93.53    8.45
   2   6  -9   86.88    6.94
  -2   6  -9   93.80    7.47
   2  -6  -9  106.24    6.89
  -2   6  -9   87.84   11.40
   6  -2   9  104.81   11.37
   2   6  -9   83.25   11.74
   2   6 -10   -3.61    7.00
  -2   6 -10   10.49    6.49
   2   6 -11   27.31    7.53
  -2   6 -11   17.07    6.97
   2   6 -12   64.21   11.80
  -2   6 -12   38.99    8.97
   6   3 -11   15.43    7.08
   6   3 -10  105.70   12.59
   6  -3 -10  112.94   10.65
   3  -6   9   44.88    5.40
   6   3  -9   39.51    8.75
   6  -3  -9   40.34    7.00
  -6   3  -9   35.32    4.72
  -6  -3  -8  374.41   10.67
   3   6   8  358.87   14.87
   6   3  -8  372.78   12.42
  -6   3  -8  381.59   14.99
   6  -3  -8  375.96   17.81
   6   3  -8  359.49   20.69
  -6  -3  -7   53.59    5.03
  -3  -6   7   58.37    4.40
   3   6   7   48.84    6.16
   6   3  -7   46.47    5.04
   6   3  -7   64.68    9.18
   6  -3  -7   73.38    8.42
   3  -6   7   80.88   10.05
  -6   3  -7   42.20    6.05
   3   6   6   19.90    4.37
  -3  -6   6   20.95    3.34
   3  -6   6   25.81    5.99
  -6  -3  -6   22.39    3.74
   6   3  -6   19.44    3.42
   3   6   6   22.12    2.83
   6   3  -6   15.10    5.17
  -6   3  -6   39.23    7.07
  -6   3  -6   20.33    4.52
  -3   6   5  142.56    6.04
   3   6   5  157.58    9.55
  -6  -3  -5  143.21    8.10
  -3  -6   5  168.19    8.02
   6  -3  -5  146.13    5.75
   6   3  -5  145.40    5.76
   3   6   5  153.32    7.31
   3  -6   5  169.78   12.40
   6   3  -5  140.40    8.48
  -3  -6   4  257.32   10.96
   6   3  -4  255.55    9.18
   3   6   4  274.90   13.07
   3   6   4  257.51   10.32
  -6  -3  -4  247.21   11.54
   3   6   4  245.28    6.59
   6   3  -4  251.59   11.58
   3  -6   4  287.97   15.17
   6   3  -3  137.35    6.75
  -3  -6   3  121.91    8.25
  -3  -6   3  117.14    7.95
   3   6   3  146.10    8.74
   3   6   3  150.15    7.92
   6   3  -3  147.10    8.33
  -6  -3  -3  136.77    8.16
   3  -6   3  140.30    9.56
   3   6   2   26.45    4.73
   6   3  -2   29.85    4.75
  -3  -6   2   14.23    4.68
   3  -6   2   24.55    4.63
  -6  -3  -2   17.56    5.01
   6   3  -2   25.49    5.00
  -3  -6   1  460.80   15.93
   3   6   1  465.26   15.88
   3  -6   1  489.14   15.88
   6   3  -1  492.94   16.01
   3   6   0  161.24   10.97
  -3  -6   0  179.06   12.20
   3  -6   0  171.88    9.61
   6   3   0  215.77   10.70
   3   6  -1  459.25   16.17
  -3  -6  -1  484.41   17.07
   3  -6  -1  482.58   12.96
   6   3   1  479.26   16.28
  -3  -6  -2   21.54    6.38
  -6  -3   2   29.93    5.39
   3   6  -2   27.30    4.51
   3   6  -2   27.43    5.00
  -3  -6  -2   19.39    4.81
   6   3   2   24.83    4.33
   6  -3   2   40.65    5.78
  -6   3   2   16.07    4.33
   3   6  -3  140.06    8.48
   3  -6  -3  138.46    7.93
  -6  -3   3  136.07    8.52
  -3  -6  -3  136.64    7.80
  -3  -6  -3  144.61    9.08
   3   6  -3  132.07    7.50
  -6   3   3  137.72    7.55
   6   3   3  151.21    8.24
   6  -3   3  133.41    8.93
  -3  -6  -4  259.70   10.55
   3  -6  -4  244.17   10.97
  -6  -3   4  280.53   12.21
   3   6  -4  279.18   12.87
   6   3   4  278.30   11.04
   6   3   4  245.95   11.26
   6  -3   4  279.83   14.75
  -6   3   4  267.96   10.74
  -3  -6  -5  147.49    7.26
   3   6  -5  141.96    9.07
  -6  -3   5  149.04    8.93
   3  -6  -5  163.89    8.32
   6   3   5  157.12    9.94
  -6   3   5  146.13    7.00
  -3   6  -5  159.16   12.09
   6   3   5  154.45    8.89
   3   6  -5  127.31   11.10
   6  -3   5  172.13   11.64
  -6  -3   6   23.16    4.40
   3  -6  -6   18.80    3.43
   6   3   6   18.58    4.37
  -6   3   6   27.79    3.01
   3   6  -6   17.85    3.70
  -3   6  -6   28.01    7.34
   6  -3   6   23.22    5.38
   3   6  -6   24.03    6.87
   3  -6  -6   20.20    3.20
   6   3   6   19.50    4.07
   6   3   7   46.18    6.52
  -3   6  -7   55.15    6.52
   3   6  -7   54.85    6.07
   3  -6  -7   51.38    5.34
  -3   6  -7   70.18   10.22
   6   3   7   66.59    7.15
   6  -3   7   68.89    9.08
   3   6  -7   63.54   10.15
   3   6  -8  360.21   14.42
   6   3   8  344.73   16.17
  -3   6  -8  344.40   15.05
   3   6  -8  341.97   20.72
   6  -3   8  379.92   20.63
   6   3   8  374.71   16.95
   3  -6  -8  356.14   13.00
  -3   6  -8  346.97   20.05
  -3   6  -9   29.07    4.10
   6   3   9   31.02    5.53
   3  -6  -9   40.89    5.00
  -3   6  -9   41.71    8.52
   3   6  -9   28.66    7.35
  -3   6 -10   90.00   11.60
   3   6 -10   90.43   12.15
  -3   6 -11    2.32    5.10
   3   6 -11    9.79    5.61
  -3   6 -12   80.54   11.62
   3   6 -12   75.06   12.18
   6   4 -11    5.33    5.27
   6  -4 -10   26.65    5.87
   6   4 -10   28.83    8.17
   6   4  -9  263.14   19.51
  -6   4  -9  242.30   12.44
   6  -4  -9  266.38   15.66
  -6  -4  -8  327.79    9.58
   4   6   8  337.47   15.25
  -6   4  -8  330.03   18.87
   6  -4  -8  320.83   15.88
  -6   4  -8  310.50   14.23
   6   4  -8  299.94   19.55
   6   4  -8  311.76   12.47
  -6  -4  -7   37.44    4.67
   4   6   7   45.18    6.42
  -6   4  -7   37.80    6.31
  -6   4  -7   68.38    9.64
   6  -4  -7   56.49    7.37
   6   4  -7   43.13    5.22
   4  -6   7   41.14    7.92
   6   4  -7   64.52    9.51
  -4  -6   6  155.31    7.53
  -6  -4  -6  169.71    8.82
   6  -4  -6  160.60    5.45
   4   6   6  173.92   10.67
  -4   6   6  155.32    5.38
   6   4  -6  154.96    9.40
  -4   6   6  157.85    5.38
   6   4  -6  176.26   13.94
  -6   4  -6  206.32   13.55
   4   6   6  160.00    7.38
   4  -6   6  170.74   13.31
   6   4  -5  382.35   11.50
  -4  -6   5  407.77   13.87
   6  -4  -5  358.32   11.66
  -6  -4  -5  412.63   14.70
   4   6   5  419.17   17.41
  -6   4  -5  490.12   19.98
   4  -6   5  444.45   20.69
   4   6   5  403.45   11.02
  -4   6   5  367.11   11.56
   4   6   5  389.13   13.44
   6   4  -5  388.99   15.62
   6   4  -4  156.28    7.84
  -6  -4  -4  195.37   10.15
   4   6   4  184.75   11.64
  -4  -6   4  191.55    9.71
  -4  -6   4  189.68   11.48
   4  -6   4  222.54   13.57
   4   6   4  178.99    9.39
   4   6   4  183.83    6.57
   6   4  -4  152.96    9.76
  -6  -4  -3  160.94   10.36
  -4  -6   3  153.13    9.72
  -4  -6   3  155.20   11.34
   6   4  -3  165.13    9.01
   4   6   3  182.86   10.83
   4   6   3  159.66    9.53
   6   4  -3  169.17   10.43
   4  -6   3  179.99   12.47
  -4  -6   2  102.59    7.45
   6   4  -2  104.34    6.89
  -6  -4  -2  106.31    7.73
   4   6   2  107.17    7.29
   4  -6   2  111.55    8.51
   6   4  -2  113.74    7.91
   4   6   1  708.77   20.02
  -4  -6   1  720.36   20.33
   4  -6   1  715.27   20.29
   6   4  -1  708.75   20.57
   4   6   0    9.04    3.61
  -4  -6   0    7.58    4.75
   6   4   0   12.65    3.80
   4  -6   0   12.21    3.63
  -4  -6  -1  726.17   21.00
   4   6  -1  747.97   21.18
   6   4   1  726.53   20.38
   4   6  -2  115.05    7.54
   4   6  -2   93.63    7.37
  -4  -6  -2   97.30    8.49
  -4  -6  -2  103.66    7.44
   6   4   2   96.75    7.11
   6  -4   2  102.24    7.63
   4   6  -3  156.36   10.89
  -4  -6  -3  176.99   12.32
   6   4   3  175.63   11.10
  -6  -4   3  172.14   10.81
  -4  -6  -3  165.88    9.77
   4   6  -3  168.36    9.41
   4  -6  -3  178.19    9.95
  -6   4   3  166.32    9.53
   6   4   3  177.34    9.69
   6  -4   3  199.11   11.51
   6   4   4  184.05   11.85
  -6  -4   4  206.30   11.16
  -4  -6  -4  158.41    9.03
   4   6  -4  183.18   11.04
   4  -6  -4  187.21    9.53
   6  -4   4  190.95   13.08
  -6   4   4  170.17    8.92
   6   4   4  216.46    9.15
   6   4   4  161.17    9.48
   4   6  -5  411.68   16.66
   6   4   5  409.42   17.45
  -4  -6  -5  390.17   13.55
   4  -6  -5  392.49   13.92
  -6  -4   5  401.59   16.22
   6   4   5  407.12   14.41
  -4   6  -5  457.47   20.20
   6   4   5  397.96   14.55
   4   6  -5  461.44   21.08
  -6   4   5  370.91   12.74
   6  -4   5  456.85   19.91
  -4  -6  -6  152.61    7.43
  -6   4   6  159.66    6.78
  -6  -4   6  146.05    9.36
   6   4   6  154.42   10.76
   4   6  -6  170.79   10.32
   4  -6  -6  165.40    7.74
   6   4   6  155.93    9.14
  -4   6  -6  175.29   13.89
   6  -4   6  178.85   13.04
   4   6  -6  156.57   13.45
   4  -6  -6  171.08    8.47
   4   6  -7   45.81    6.07
   6   4   7   37.60    6.25
   6  -4   7   48.42    8.63
   4  -6  -7   41.95    5.33
   4   6  -7   59.76    9.60
   6   4   7   53.14    6.48
  -4   6  -7   58.77   10.24
  -4   6  -8  300.89   14.42
   6  -4   8  329.36   19.72
   6   4   8  331.38   14.94
  -4   6  -8  316.59   19.73
   4   6  -8  324.87   14.01
   4  -6  -8  295.63   12.84
   4   6  -8  318.40   20.71
  -4   6  -9  252.17   18.44
   4   6  -9  262.59   19.83
   4  -6  -9  255.75   12.54
  -4   6 -10   18.90    6.72
   4   6 -10   16.44    6.08
   4   6 -11   -0.07    6.71
  -4   6 -11   10.01    6.00
   4   6 -12   -1.69    6.73
  -4   6 -12   -4.65    5.63
   6   5 -12  111.75   14.39
   6   5 -11   -6.42    7.11
   6   5 -10   81.82   11.58
  -6   5  -9   83.34    7.63
   6  -5  -9  102.16    9.28
   6   5  -9  103.88   13.03
  -6   5  -9  116.04   12.52
  -6  -5  -8  200.44    7.29
  -6   5  -8  191.85   11.77
   6   5  -8  208.41   16.51
   6  -5  -8  192.46   12.00
   6   5  -8  192.24   10.59
  -6   5  -8  221.42   15.85
   5   6   7   27.60    5.77
  -6  -5  -7   19.58    3.74
   6  -5  -7   34.04    6.03
   5  -6   7   50.31    9.14
  -6   5  -7   51.42    8.59
   6   5  -7   23.22    4.30
   6   5  -7   30.42    8.07
   5   6   6   83.35    8.19
  -6  -5  -6   85.53    6.54
   6  -5  -6   84.35    4.80
  -5   6   6   85.87    4.64
   5  -6   6   96.39   10.23
   5   6   6   88.03    5.60
   6   5  -6   87.51    7.30
   5   6   6   85.10    5.84
   6   5  -6   87.58   10.25
  -6   5  -6  107.12   10.49
   6  -5  -5  127.79    7.36
   6   5  -5  144.94    9.42
  -5  -6   5  134.13    7.72
   5   6   5  144.45   10.28
  -5  -6   5  144.66   10.25
  -6  -5  -5  140.76    8.77
   5   6   5  142.65    6.71
   5  -6   5  158.57   12.50
  -6   5  -5  165.50   12.12
  -5   6   5  137.14    7.12
   5   6   5  143.68    8.33
  -5  -6   4  519.57   18.19
   6   5  -4  483.38   14.52
  -5  -6   4  480.07   15.16
   5   6   4  506.89   18.42
   6   5  -4  485.05   17.38
  -6  -5  -4  499.90   16.25
   5   6   4  479.62   15.74
   5   6   4  461.52   11.85
  -6   5  -4  530.44   19.58
   5  -6   4  535.02   20.92
   6   5  -3    8.12    3.51
  -6  -5  -3    7.58    4.22
   5   6   3    5.02    4.19
  -5  -6   3    0.57    4.08
  -5  -6   3    0.23    4.14
   6   5  -3    8.84    3.87
   5  -6   3   12.19    4.68
   5   6   3    7.09    3.19
  -6  -5  -2  759.41   21.32
   6   5  -2  776.12   22.20
   5   6   2  766.32   21.21
   6   5  -2  748.21   20.55
  -5  -6   2  761.93   20.78
   5  -6   2  768.30   22.92
   6   5  -1  343.79   14.37
   5   6   1  340.32   14.05
  -5  -6   1  329.01   13.64
   5  -6   1  356.63   13.88
   5   6   0    2.25    3.12
  -5  -6   0    1.12    5.28
   6   5   0    1.98    3.54
   5  -6   0    2.72    3.03
  -5  -6  -1  353.21   14.80
   5   6  -1  338.96   14.60
  -6  -5   1  380.17   14.36
   6  -5   1  383.23   14.06
   6   5   1  348.67   14.15
  -5  -6  -2  767.45   21.44
  -5  -6  -2  795.00   23.00
  -6  -5   2  766.83   20.55
   5   6  -2  783.52   21.02
   5   6  -2  783.91   22.66
   6  -5   2  755.06   22.26
   6   5   2  769.57   21.44
  -6  -5   3    1.63    4.93
  -5  -6  -3    2.92    3.72
   6   5   3    7.72    3.87
   5   6  -3   -0.91    4.12
   5   6  -3    6.94    3.58
  -6  -5   3    7.67    3.90
   6   5   3    5.21    3.25
   6  -5   3    9.69    5.07
   6   5   4  480.82   18.19
  -6  -5   4  503.14   17.66
  -5  -6  -4  511.81   16.05
   5   6  -4  486.12   17.47
   5  -6  -4  464.72   14.53
   5   6  -4  465.22   14.76
   6   5   4  455.43   15.73
   6  -5   4  509.50   19.99
  -6   5   4  458.14   14.45
   5  -6  -5  132.12    7.46
  -6  -5   5  153.43   10.07
  -5  -6  -5  143.94    8.45
   6   5   5  142.67   10.43
   5   6  -5  141.05    9.76
   6   5   5  138.42    8.45
  -5   6  -5  146.23   12.59
   6  -5   5  169.97   12.41
   6   5   5  152.47    7.99
  -6   5   5  139.89    7.53
   5   6  -5  162.79   12.95
   6   5   6   52.25    6.83
  -6  -5   6   90.46    7.66
   5  -6  -6   87.26    5.57
  -5  -6  -6   87.44    6.05
   5   6  -6   86.35    7.38
  -5   6  -6   89.17   10.28
   6  -5   6  103.30   10.31
  -6   5   6   87.64    5.07
   5   6  -6   91.19   10.41
   6   5   6   89.84    6.48
  -5  -6  -7   17.54    3.25
   5  -6  -7   34.06    5.46
   6  -5   7   36.28    7.52
   5   6  -7   19.90    4.11
   6   5   7   36.15    5.25
   5   6  -7   33.04    8.23
  -5   6  -7   50.98    9.18
  -5   6  -8  201.83   15.62
   5   6  -8  186.40   10.91
   5   6  -8  217.64   17.33
   6   5   8  211.07   11.10
   5  -6  -8  203.33   10.97
   5  -6  -9   92.60    7.82
   5   6  -9  101.05   13.48
  -5   6  -9   97.33   12.07
  -5   6  -9   85.19    8.01
  -5   6 -10  102.66   12.33
   5   6 -10   91.57   12.21
   5   6 -11   -3.08    5.76
  -5   6 -11    1.34    4.99
   5   6 -12  122.04   15.15
  -6  -6   0   26.03    6.87
   6   6   0   30.38    5.54
  -6  -6  -1  139.23   12.02
  -6  -6   1  145.71   10.85
   6   6   1  144.91    9.66
   6   6  -1  146.69   10.29
   6  -6   1  168.45   10.70
  -6  -6  -2  354.65   14.60
   6   6  -2  360.58   14.88
   6   6  -2  322.29   13.84
  -6  -6   2  345.97   13.71
   6   6   2  353.36   14.39
   6  -6   2  362.73   15.28
  -6  -6   3  346.28   16.06
   6   6  -3  305.37   15.85
   6   6  -3  345.87   14.25
  -6  -6   3  323.65   14.44
  -6  -6  -3  307.41   14.96
   6   6   3  370.06   16.54
   6  -6   3  395.44   17.77
   6   6   3  310.14   15.18
  -6  -6   4 1083.25   28.98
   6   6   4 1040.67   29.58
  -6  -6   4 1081.80   25.06
   6   6  -4 1100.48   28.90
  -6  -6  -4 1069.48   26.84
   6   6  -4 1039.11   24.83
   6   6   4 1078.18   26.63
   6  -6   4 1089.05   31.89
   6  -6  -5    5.28    3.52
   6   6   5    1.33    3.82
  -6  -6  -5    1.41    3.35
  -6  -6   5    1.00    4.56
  -6   6  -5    3.90    5.78
   6   6   5   10.13    2.89
   6   6   5    3.13    3.17
   6  -6   5    2.94    3.62
   6   6  -5   10.00    5.67
   6   6  -5    6.02    3.65
  -6   6   5   -0.68    2.86
  -6  -6  -6    2.27    3.16
   6  -6  -6    0.08    2.80
   6   6  -6    0.63    6.24
   6   6   6    0.08    2.47
  -6   6  -6    3.26    5.06
   6   6   6   -2.05    2.72
   6  -6   6    1.45    4.08
  -6   6   6   -0.67    2.59
   6   6  -6   -3.86    4.05
  -6  -6  -7   73.25    6.60
   6  -6  -7   84.75    5.15
  -6   6   7   63.83    3.55
  -6   6   7   64.79    3.34
   6  -6  -7   76.47    7.95
   6   6  -7   76.06    7.72
   6   6   7   92.66    7.28
   6   6  -7  107.45   13.06
   6  -6   7  108.36   12.54
  -6   6  -7  134.59   13.24
  -6   6  -8   17.57    6.99
   6   6  -8   23.47    7.67
   6   6  -8   19.90    4.00
   6  -6  -8   18.42    4.73
   6  -6  -9  193.67   12.05
   6   6  -9  166.13   16.94
  -6   6  -9  198.21   17.14
  -6   6  -9  168.03   11.84
   6   6 -10   47.98    9.85
   6   6 -11   -5.80    7.50
   6   6 -12   -0.30    5.44
   7   0 -11   49.48    9.26
   7   0 -10    2.68    5.40
  -7   0  -9  313.57   10.86
   0  -7   9  292.92   10.13
   7   0  -9  288.07   18.11
   0  -7   8   -0.65    2.86
   7   0  -8   -0.91    5.48
  -7   0  -8   -6.22    3.84
   0  -7   7 1048.67   25.40
  -7   0  -7 1039.26   26.20
   7   0  -7 1051.26   33.23
   0  -7   6    1.16    3.19
   0   7   6    1.37    2.40
   0   7   6   -0.36    1.25
  -7   0  -6    1.99    3.03
   7   0  -5 1037.33   18.12
   0   7   5  987.69   24.84
   0   7   5  972.64   20.63
   0  -7   5  988.61   24.75
  -7   0  -5 1007.44   25.73
   0  -7   5 1084.95   33.09
   7   0  -5  983.68   23.58
   0   7   4   -6.33    3.37
   0  -7   4   -3.63    4.57
   0   7   4   -0.68    3.04
   7   0  -4    0.44    2.64
  -7   0  -4   -1.44    3.79
   0  -7   4   -6.01    4.99
   0   7   3  308.41   12.68
   0  -7   3  323.96   12.93
   0   7   3  317.12   11.61
   7   0  -3  316.34   12.41
  -7   0  -3  314.47   13.31
   0  -7   3  317.09   15.51
   0  -7   2   -8.50    5.23
   0   7   2    0.06    3.22
   0   7   2    0.62    3.05
   7   0  -2   -3.86    3.76
   0   7   2   -6.92    2.05
   0  -7   2   -0.28    3.91
   0   7   1  156.06    9.07
   0  -7   1  167.25    9.65
   7   0  -1  164.22    8.97
   0   7   1  162.60    6.84
   0  -7   1  164.09    9.28
   0  -7   0   -5.42    4.93
   0   7   0   -8.65    4.15
   0  -7   0   -2.88    3.27
   7   0   0   -2.22    3.63
   0   7   0   -6.88    4.30
   0  -7  -1  173.80   10.01
   0  -7  -1  152.98    6.88
   7   0   1  171.55    9.18
   0  -7  -2    0.92    5.59
   0   7  -2    3.51    3.43
  -7   0   2   -2.77    4.19
   0   7  -3  328.81   14.37
   0  -7  -3  310.70   13.22
  -7   0   3  324.60   12.60
   0   7  -4   -2.55    4.28
   0  -7  -4   -1.83    4.29
  -7   0   4   -7.86    4.79
   7   0   4    4.49    4.06
  -7   0   5 1029.65   24.44
   0   7  -5 1018.97   27.91
   0  -7  -5 1049.79   26.07
   0   7  -5 1033.61   32.32
   7   0   5 1035.04   28.42
   0   7  -6   -2.24    2.93
  -7   0   6   -2.66    2.80
   7   0   6   -3.07    3.84
   0   7  -6  -12.07    6.58
   0   7  -7  994.07   28.19
  -7   0   7 1035.57   22.40
   7   0   7 1042.69   31.53
   0   7  -7  968.73   34.81
   0   7  -8   -3.47    4.13
   0   7  -8  -17.11    8.83
   0   7  -9  248.26   18.58
   7   0   9  278.96   17.23
   0   7 -10   -9.11    7.57
   0   7 -11   40.70    9.25
   0   7 -12    3.26    5.48
   7   1 -11   10.06    6.35
   7   1 -10  119.27   13.76
   7  -1 -10  118.85   12.58
  -1  -7   9   49.03    3.34
  -7  -1  -9   57.83    4.45
   1  -7   9   54.93    5.26
  -7   1  -9   51.46    5.26
   7   1  -9   69.24   10.30
   7  -1  -9   67.72    9.68
  -7  -1  -8  395.44   14.41
   1  -7   8  386.85   14.92
  -1  -7   8  390.88   13.33
   7   1  -8  428.86   22.26
   7  -1  -8  419.23   21.06
  -7   1  -8  406.27   15.56
   1   7   7   62.64    5.87
  -1  -7   7   61.17    5.53
   1  -7   7   62.38    6.30
   7  -1  -7   61.18    8.57
  -7  -1  -7   63.90    5.87
   7   1  -7   80.70   10.21
   7   1  -7   65.81    5.07
  -7   1  -7   59.70    6.15
  -1  -7   6    2.92    3.06
   1  -7   6    4.98    3.52
   1   7   6    5.80    2.93
  -1   7   6    4.16    1.19
   1   7   6    3.23    1.50
   7   1  -6    2.70    2.52
  -7   1  -6    3.82    3.44
  -7  -1  -6    3.91    3.34
   1  -7   6    2.20    3.61
   1   7   5   13.37    3.75
  -1  -7   5   12.03    3.86
  -1   7   5    8.19    2.06
   7   1  -5   11.11    1.75
  -7   1  -5    7.56    3.58
   1   7   5    6.57    2.24
  -7  -1  -5   16.46    4.33
   7   1  -5    4.41    2.70
   1  -7   5    9.69    4.40
   7   1  -4  448.10   12.33
   1   7   4  483.84   16.32
  -1  -7   4  461.53   15.72
  -1   7   4  451.92   13.67
   1   7   4  462.53   13.85
  -7  -1  -4  446.13   15.94
   7  -1  -4  460.86   14.94
   7   1  -4  456.56   15.46
  -7   1  -4  456.16   16.68
   1  -7   4  488.11   20.19
   1   7   3  172.85    8.80
   1   7   3  183.51   10.11
  -1   7   3  184.78    8.98
  -1  -7   3  202.70   10.76
   1  -7   3  206.24   12.40
  -7  -1  -3  200.59   10.89
  -7   1  -3  188.21   10.64
   7   1  -3  178.90    9.52
  -1  -7   3  188.01   11.77
   7  -1  -3  196.93    9.86
   1   7   2   84.52    7.19
  -1  -7   2  123.17    8.83
   1   7   2   82.39    8.00
   7  -1  -2  101.37    7.25
   1  -7   2   95.50    8.36
  -7  -1  -2   90.94    8.74
  -1  -7   2   94.89    8.56
   7   1  -2   89.55    7.08
   1   7   2   73.19    4.03
   1   7   1  424.08   14.36
  -1  -7   1  404.38   14.43
   1  -7   1  398.34   14.72
  -1   7   1  405.76   11.09
   1  -7   1  396.45   14.35
   7   1  -1  405.22   14.26
   7  -1  -1  397.84   14.03
   1   7   1  401.52   11.36
  -1  -7   1  407.90   14.42
   1  -7   0 1367.67   30.07
   1   7   0 1411.19   30.57
  -1  -7   0 1333.75   30.00
   1   7   0 1369.58   28.09
   1  -7   0 1326.59   28.01
   7   1   0 1384.62   30.28
  -1   7   0 1329.80   27.73
  -1  -7  -1  409.02   15.19
   1  -7  -1  405.11   14.62
   1   7  -1  409.39   15.24
   7   1   1  407.50   14.65
   1  -7  -1  418.35   11.66
   1  -7  -2  109.78    8.74
  -1  -7  -2   93.18    8.74
   1   7  -2  101.35    8.38
  -7  -1   2   72.60    7.94
   1  -7  -2   71.39    4.27
  -7   1   2   98.22    8.48
   7   1   2  113.12    8.04
   1  -7  -3  201.37   10.64
   1   7  -3  191.90   10.97
  -1  -7  -3  190.22   10.93
  -7  -1   3  171.18    9.44
  -7   1   3  196.91   10.23
   7  -1   3  213.74   10.89
  -7  -1   4  463.40   15.78
   1   7  -4  472.98   17.67
  -1  -7  -4  489.38   17.00
   1  -7  -4  461.50   16.20
   7  -1   4  487.33   17.81
  -7   1   4  487.20   15.53
   7   1   4  445.05   15.88
  -1  -7  -5   19.06    4.73
   1  -7  -5    9.02    3.78
   1   7  -5    5.77    2.73
  -1   7  -5   12.75    3.81
  -7  -1   5    9.34    3.23
   7  -1   5   13.98    4.62
   7   1   5   18.30    4.45
   1   7  -5   10.59    6.16
  -1   7  -5    4.96    5.19
  -7   1   5    9.68    3.45
  -7   1   6    2.63    2.38
  -1   7  -6    4.53    2.91
   1   7  -6    2.60    2.71
  -7  -1   6    6.49    3.02
   1  -7  -6    4.58    3.28
   7   1   6    6.96    3.69
  -1   7  -6    5.26    5.22
   1   7  -6  -10.30    6.65
   7  -1   6    2.00    3.49
  -1   7  -7   46.51    5.72
   1   7  -7   58.32    6.20
  -7  -1   7   62.72    5.41
  -7   1   7   59.99    4.35
   1   7  -7   46.49    8.10
   7  -1   7   65.32    8.20
   7   1   7   77.12    8.03
  -1   7  -7   63.48    9.30
   1   7  -8  402.20   16.85
  -1   7  -8  379.86   16.76
   7  -1   8  426.86   21.26
   1   7  -8  387.42   22.89
   7   1   8  409.04   19.73
  -1   7  -8  359.22   22.59
  -1   7  -9   39.57    8.41
   1   7  -9   34.90    8.41
   7   1   9   54.53    8.00
   7  -1   9   54.28    8.41
   1   7 -10   80.68   12.28
  -1   7 -10  105.88   13.45
   1   7 -11    3.42    5.73
  -1   7 -11    6.07    6.31
  -1   7 -12   90.01   13.53
   1   7 -12  108.58   15.28
   7   2 -11   33.54    8.58
   7  -2 -10   14.63    5.84
   7   2 -10   20.45    7.17
   2  -7   9  289.24   12.23
  -7  -2  -9  291.35    8.74
  -7   2  -9  322.07   12.77
   7   2  -9  300.29   19.68
   7  -2  -9  292.00   17.09
   2   7   8  104.06    8.01
  -7  -2  -8  116.93    7.06
  -2  -7   8  142.01    6.64
   2  -7   8  131.67    8.68
   7  -2  -8  124.77   11.24
   7   2  -8  135.18   13.09
  -7   2  -8  125.68    8.57
  -2  -7   7  136.69    8.15
  -7  -2  -7  163.87    9.00
   2   7   7  157.26    9.90
   7   2  -7  155.32    8.40
   2  -7   7  193.38   15.25
   7   2  -7  161.57   13.27
  -7   2  -7  145.87    9.89
  -2   7   6   10.50    1.54
  -2  -7   6   11.79    3.73
   2   7   6    8.90    3.04
   7   2  -6    8.92    2.56
  -7  -2  -6    8.36    3.30
   2   7   6   10.02    2.05
  -7   2  -6    7.03    3.44
   2  -7   6    4.88    3.79
  -2  -7   5  290.33   11.94
   2   7   5  307.13   13.30
  -2   7   5  282.79    9.47
   7   2  -5  264.04    8.16
  -7  -2  -5  276.89   12.23
  -7   2  -5  284.61   13.22
   2  -7   5  321.96   17.31
   2   7   5  257.53    9.85
   7   2  -5  284.30   11.92
   2   7   4  186.25   10.82
   2   7   4  163.86    8.66
  -2  -7   4  174.68    9.98
  -2   7   4  158.09    8.45
   7   2  -4  157.28    7.68
   7   2  -4  177.45   10.07
  -7  -2  -4  167.17   10.11
  -7   2  -4  163.18   10.96
   2  -7   4  189.15   13.81
   2   7   3 1531.63   31.45
   2   7   3 1564.55   33.93
  -2  -7   3 1460.40   32.35
   7   2  -3 1471.66   29.75
  -7  -2  -3 1575.83   33.40
   2  -7   3 1537.76   37.51
  -7   2  -3 1547.03   34.23
   7   2  -3 1553.36   33.12
   2   7   2  161.02    9.14
  -2  -7   2  177.84   10.96
   2   7   2  151.70    6.05
  -7  -2  -2  163.86   11.11
   2  -7   2  148.65   10.88
   7   2  -2  176.01   10.66
  -2  -7   1 1949.44   38.61
   2   7   1 1870.10   38.24
   2  -7   1 1952.44   38.72
   7   2  -1 1909.76   38.61
   2   7   1 1939.39   33.81
  -2  -7   0  848.95   24.41
   2   7   0  752.51   23.42
   2  -7   0  746.99   21.89
   2   7   0  850.80   22.14
   7   2   0  909.99   23.43
   2   7  -1 1962.80   39.84
   2  -7  -1 1893.54   38.50
  -2  -7  -1 1932.75   39.18
   7   2   1 1893.75   38.73
   2  -7  -1 1961.49   34.16
   2   7  -2  154.77   10.84
   2   7  -2  184.49    9.98
  -2  -7  -2  168.73   11.66
  -2  -7  -2  183.72   10.09
   2  -7  -2  152.39   10.71
  -7  -2   2  156.32    9.95
   7   2   2  163.92   10.48
  -7   2   2  160.88   10.11
   2  -7  -2  157.42    6.64
  -2  -7  -3 1546.92   32.17
   2   7  -3 1559.56   35.33
  -2  -7  -3 1591.72   35.02
  -7  -2   3 1535.81   33.57
   2  -7  -3 1546.63   32.60
   7  -2   3 1480.84   34.15
  -7   2   3 1514.66   32.16
   2  -7  -3 1624.95   25.12
   7   2   3 1562.48   33.61
  -2  -7  -4  203.67   11.79
  -7  -2   4  186.42   10.64
   2  -7  -4  164.36   10.30
   2   7  -4  177.26   10.87
  -7   2   4  180.13   10.07
   7   2   4  208.88   10.59
   7  -2   4  213.96   12.81
   2  -7  -5  291.25   12.36
   2   7  -5  295.51   13.81
  -7  -2   5  303.46   12.54
   2   7  -5  275.69   16.92
  -7   2   5  292.51   11.21
   2  -7  -5  295.40    7.21
  -2   7  -5  291.04   16.55
   7  -2   5  300.57   15.20
   7   2   5  293.10   13.05
  -2   7  -6   11.67    3.65
   2  -7  -6    5.41    3.21
   2   7  -6    1.73    3.12
  -7  -2   6    8.58    3.30
  -7   2   6   10.17    2.64
  -2   7  -6    9.42    5.08
   7  -2   6   13.34    4.11
   2  -7  -6    9.99    1.99
   2   7  -6    8.47    4.92
   7   2   6   14.79    4.13
  -7  -2   7  169.37    9.15
   2   7  -7  160.10   10.36
  -7   2   7  172.15    6.78
  -2   7  -7  144.85   10.26
  -2   7  -7  138.44   13.48
   7  -2   7  191.15   13.64
   2  -7  -7  185.53    6.76
   2   7  -7  140.90   13.28
   7   2   7  179.13   11.49
   2   7  -8  106.49    8.18
  -2   7  -8  115.98    8.72
  -2   7  -8  103.89   12.03
   2   7  -8   78.63   10.08
   2  -7  -8  111.12    5.69
   7   2   8  130.41   10.73
   7  -2   8  119.67   11.67
  -2   7  -9  299.91   19.97
   7  -2   9  292.43   18.80
   2   7  -9  260.85   19.52
   7   2   9  311.64   17.00
   2   7 -10    7.86    5.87
  -2   7 -10   11.58    5.89
   2   7 -11   18.33    7.44
  -2   7 -11   18.31    6.90
  -2   7 -12   37.72    9.20
   2   7 -12   57.54   11.43
   7   3 -11    6.72    5.63
   7   3 -10   53.64   10.00
   7  -3 -10   40.87    7.71
   3  -7   9  259.87   12.45
   7  -3  -9  261.48   16.43
  -7   3  -9  258.53   12.31
   7   3  -9  245.42   18.95
   3   7   8  151.39   10.27
  -3  -7   8  164.70    6.35
  -7  -3  -8  153.85    8.03
  -7   3  -8  137.46    9.87
   7  -3  -8  153.66   12.35
   7   3  -8  160.71   14.62
   7   3  -8  143.77    8.17
   3   7   7   55.37    7.17
  -3  -7   7   66.24    5.68
  -7  -3  -7   56.18    6.03
   7   3  -7   51.74    5.82
   3  -7   7   67.35    9.66
   7   3  -7   69.20    9.97
  -7   3  -7   52.06    7.19
  -3   7   6  202.96    6.52
  -3  -7   6  199.01    9.47
   3   7   6  177.12   10.73
  -7  -3  -6  184.00    9.92
   7   3  -6  187.62    9.97
   3  -7   6  214.26   14.80
  -3   7   6  179.38    6.12
   3   7   6  187.95    7.90
  -7   3  -6  187.06   11.30
  -3  -7   5  135.72    8.34
   3   7   5  144.58    9.66
  -3   7   5  137.11    6.80
   7   3  -5  130.70    6.12
   7   3  -5  149.99    9.25
  -7  -3  -5  144.54    8.91
   3   7   5  144.66    7.61
   3  -7   5  166.58   12.63
   3   7   4  330.49   14.94
   7   3  -4  312.88   11.33
  -3  -7   4  342.02   13.51
   3   7   4  336.28   12.67
   3  -7   4  379.19   18.10
  -7  -3  -4  320.90   13.78
   7   3  -4  323.11   14.22
   3   7   3   93.35    8.31
   7   3  -3   84.11    6.51
   3   7   3   80.83    6.73
  -3  -7   3   86.32    7.75
   3  -7   3   94.76    9.34
   7   3  -3   84.40    7.32
  -7  -3  -3   88.03    7.90
  -3  -7   2  205.20   10.39
   3   7   2  216.88   10.28
   7   3  -2  198.38    9.60
   7   3  -2  212.37   10.92
   3  -7   2  209.45   11.47
  -7  -3  -2  205.86   10.34
  -3  -7   1  374.71   14.53
   3   7   1  368.47   13.83
   7   3  -1  362.29   14.23
   3  -7   1  359.45   14.01
  -3  -7   0 2128.45   42.72
   3   7   0 2129.37   43.18
   3  -7   0 2224.22   40.70
   7   3   0 2197.51   42.98
  -3  -7  -1  353.22   14.82
   3   7  -1  368.52   14.53
   7   3   1  377.53   14.21
   3  -7  -1  374.06   11.60
  -7  -3   2  208.69   10.84
   3   7  -2  212.87   10.06
   3  -7  -2  215.81   10.29
  -3  -7  -2  221.51   10.50
   3   7  -2  192.44   10.45
   7   3   2  209.92   10.45
  -7   3   2  203.66   10.05
   3  -7  -2  214.45    7.59
  -3  -7  -3   79.38    6.99
  -7  -3   3   86.26    7.52
   3  -7  -3   77.22    7.42
   3   7  -3   79.20    7.17
   3   7  -3   78.15    7.94
  -3  -7  -3   84.96    8.12
   7   3   3   82.52    7.54
   7  -3   3  137.74    9.36
  -7   3   3   69.88    6.52
   3   7  -4  344.50   15.71
  -3  -7  -4  396.63   16.26
  -3  -7  -4  333.44   12.85
   3  -7  -4  328.09   13.67
  -7  -3   4  333.83   14.41
   7   3   4  325.32   14.01
  -7   3   4  356.11   13.18
   7  -3   4  363.88   17.18
   7   3   4  356.87   13.21
  -7  -3   5  142.19    9.37
   3   7  -5  138.48    9.64
   3  -7  -5  152.27    8.84
   7   3   5  153.25   10.74
  -7   3   5  128.00    7.82
   7   3   5  155.09    9.05
   7  -3   5  159.41   11.33
   3   7  -5  139.22   12.13
  -3   7  -5  151.75   12.37
   7   3   6  184.20   11.81
  -7   3   6  198.50    8.43
   3   7  -6  187.04   11.04
  -7  -3   6  185.50   10.21
   3  -7  -6  189.35    9.14
   3  -7  -6  191.48    7.36
  -3   7  -6  195.08   14.73
   7   3   6  190.01   10.57
   7  -3   6  181.88   12.84
   3   7  -6  204.99   15.52
  -7   3   7   57.48    4.03
  -3   7  -7   65.17    7.53
   3   7  -7   63.47    7.07
  -3   7  -7   67.74   10.43
   7  -3   7   68.36    9.18
   7   3   7   70.24    7.79
   3  -7  -7   55.48    4.82
   3   7  -7   85.24   11.26
   3   7  -8  144.72   10.02
  -3   7  -8  136.74   10.02
   3  -7  -8  143.48    7.43
  -3   7  -8  146.10   14.13
   7  -3   8  149.95   13.44
   3   7  -8  128.76   13.92
   7   3   8  153.20   11.46
   7   3   9  252.90   14.89
  -3   7  -9  256.90   19.01
   3   7  -9  214.29   18.06
   3  -7  -9  271.51   10.28
   3   7 -10   25.11    8.04
  -3   7 -10   36.02    8.92
  -3   7 -11   -1.46    5.32
   3   7 -11    3.66    5.67
  -3   7 -12    8.37    6.27
   3   7 -12   10.88    7.36
   7   4 -11   11.99    6.71
   7   4 -10   92.98   12.53
   7  -4 -10  114.53   10.66
   7   4  -9  173.83   15.96
   7  -4  -9  189.61   13.30
  -7   4  -9  177.12   10.70
  -7  -4  -8  341.58   11.76
   4   7   8  325.04   15.39
  -7   4  -8  340.35   15.53
   7  -4  -8  331.81   16.94
   7   4  -8  312.30   20.46
   7   4  -8  329.63   13.42
  -7  -4  -7   85.96    6.62
   4   7   7   86.39    8.37
  -4  -7   7   98.49    5.79
   7   4  -7   98.29   11.22
   7   4  -7   92.15    7.38
  -7   4  -7   82.69    7.95
   4  -7   7  108.04   11.62
   4   7   6   54.06    6.59
  -4   7   6   38.67    3.51
   7  -4  -6   44.69    3.39
  -4  -7   6   43.44    5.16
  -7  -4  -6   47.10    5.65
   7   4  -6   58.06    9.15
   4   7   6   47.95    4.81
  -4   7   6   44.23    3.68
   7   4  -6   42.61    5.56
   4  -7   6   69.67    9.64
   7   4  -5   29.13    3.45
   4   7   5   43.51    6.02
  -4  -7   5   42.82    5.23
   7   4  -5   31.98    4.85
   4   7   5   40.32    2.90
  -7  -4  -5   37.88    5.44
   4  -7   5   40.97    7.35
   4   7   5   35.58    4.54
  -7  -4  -4  273.35   12.62
  -4  -7   4  284.71   12.33
   4   7   4  273.86   13.60
   7   4  -4  277.04   10.63
  -4  -7   4  301.28   14.35
   7   4  -4  282.85   12.99
   4   7   4  285.69   11.84
   4  -7   4  298.05   16.15
   4   7   4  276.26    7.29
   7   4  -3  270.95   11.24
  -4  -7   3  250.57   13.80
  -7  -4  -3  271.21   12.70
  -4  -7   3  282.44   12.62
   4   7   3  287.50   12.37
   4   7   3  268.11   13.85
   4  -7   3  305.05   15.76
   7   4  -3  264.08   12.72
  -4  -7   2  230.38   11.35
  -7  -4  -2  210.77   11.21
   7   4  -2  213.29   10.50
   4   7   2  221.31   11.27
   7   4  -2  237.45   11.59
   4  -7   2  240.09   12.20
  -4  -7   1  623.66   20.98
   4   7   1  608.28   20.57
   7   4  -1  589.94   21.06
   4  -7   1  689.21   20.66
  -4  -7   0   65.75    8.54
   4   7   0   72.03    7.40
   7   4   0   69.11    7.13
   4  -7   0   68.24    7.13
   4   7  -1  618.26   20.90
  -4  -7  -1  675.57   21.47
   7   4   1  691.06   20.94
   4  -7  -1  639.24   17.51
   4   7  -2  227.12   11.03
  -4  -7  -2  210.48   11.13
  -7  -4   2  215.03   11.87
  -4  -7  -2  222.51   12.34
   4   7  -2  218.50   11.75
   7  -4   2  238.15   11.76
   7   4   2  213.81   10.83
  -7  -4   3  273.36   13.35
   4   7  -3  271.90   12.19
   4   7  -3  284.51   13.57
  -4  -7  -3  251.81   11.86
   4  -7  -3  294.08   12.70
   7   4   3  315.61   14.48
  -4  -7  -3  307.19   14.53
   7   4   3  296.62   13.10
  -7   4   3  250.80   11.81
   7  -4   3  313.27   14.37
  -4  -7  -4  266.26   11.66
   4  -7  -4  280.79   12.19
   4   7  -4  289.93   13.93
  -7  -4   4  298.23   13.40
   7   4   4  300.52   14.55
   7  -4   4  285.56   15.26
  -7   4   4  266.55   11.32
   7   4   4  280.51   12.66
   4  -7  -5   35.24    5.09
  -7  -4   5   36.24    5.64
   7   4   5   41.01    6.38
  -4  -7  -5   34.23    4.50
   4   7  -5   34.52    5.32
   7   4   5   48.03    5.35
  -4   7  -5   39.13    7.80
   4   7  -5   25.49    6.89
   7  -4   5   40.21    6.49
  -7   4   5   38.07    4.67
   7   4   5   42.81    5.43
   4  -7  -6   50.87    5.54
   4   7  -6   46.96    6.12
  -4  -7  -6   50.65    5.09
  -7  -4   6   42.30    6.11
  -4   7  -6   66.25    9.88
   7  -4   6   62.22    8.35
   4   7  -6   70.07    9.98
   7   4   6   58.16    5.94
  -7   4   6   45.65    4.64
   4  -7  -6   58.33    5.07
   4  -7  -7  120.07    6.86
   4   7  -7   86.57    7.79
  -7   4   7   92.43    4.55
   4   7  -7  105.39   11.86
  -4   7  -7  101.31   11.40
   7  -4   7   99.61   10.33
   4  -7  -7  100.36    6.47
   7   4   7   95.98    7.71
  -4   7  -8  316.55   15.54
   4   7  -8  315.67   14.73
   4  -7  -8  317.65   12.06
  -4   7  -8  332.95   20.17
   4   7  -8  322.02   21.05
   7  -4   8  342.57   20.15
   7   4   8  321.99   15.12
  -4   7  -9  174.66   15.46
   4  -7  -9  185.32    9.26
   4   7  -9  166.90   15.82
   4   7 -10   73.08   10.79
  -4   7 -10   78.37   11.32
  -4   7 -11   -3.60    5.11
   4   7 -11   -0.73    7.20
  -4   7 -12   78.79   12.12
   4   7 -12   57.18   11.22
   7   5 -12    6.73    6.21
   7   5 -11   13.49    6.83
   7   5 -10   95.85   12.71
  -7   5  -9   56.67    6.93
   7   5  -9   71.95   11.72
   7  -5  -9   77.70    8.97
  -7  -5  -8   27.15    4.09
  -7   5  -8   24.41    5.60
   7   5  -8   29.84    4.73
   7  -5  -8   41.01    6.71
   7   5  -8   32.88    7.97
  -7  -5  -7  268.30   12.40
   7   5  -7  253.42   13.37
   5  -7   7  302.75   19.50
   7   5  -7  295.39   19.64
  -5  -7   6   24.26    4.34
  -7  -5  -6   23.58    4.57
   7  -5  -6   24.85    3.41
   5   7   6   22.39    2.93
  -5   7   6   20.02    3.18
   7   5  -6   25.16    7.18
   5  -7   6   25.27    6.67
   5   7   6   22.05    3.96
   7   5  -6   19.73    4.44
   5   7   5  345.48   15.83
   7  -5  -5  320.07   11.37
  -7  -5  -5  335.65   13.62
  -5  -7   5  319.26   12.70
   7   5  -5  292.88   11.07
   5  -7   5  352.39   18.10
   5   7   5  316.00   12.62
   5   7   5  323.51    9.34
   7   5  -5  320.31   14.56
   7   5  -4 1955.86   38.46
   5   7   4 2041.05   44.56
  -5  -7   4 2041.47   44.28
  -5  -7   4 1924.86   39.68
  -7  -5  -4 2017.42   41.38
   5   7   4 1999.83   40.49
   7   5  -4 2052.81   43.35
   5  -7   4 2066.70   47.89
   5   7   3  778.13   24.30
  -5  -7   3  712.30   23.69
   7   5  -3  748.73   21.12
  -5  -7   3  678.40   21.80
  -7  -5  -3  734.40   22.55
   5  -7   3  821.05   26.12
   7   5  -3  709.76   23.57
   5   7   3  720.10   22.04
  -5  -7   2  561.79   18.59
   7   5  -2  577.56   18.18
   5   7   2  570.63   18.57
  -7  -5  -2  547.52   18.56
   5  -7   2  552.32   19.78
   7   5  -2  573.19   19.28
  -5  -7   1 1246.38   30.44
   5   7   1 1232.13   30.64
   5  -7   1 1285.93   30.56
   7   5  -1 1298.21   31.33
  -5  -7   0   51.96    6.62
   5   7   0   54.79    6.09
   7   5   0   52.97    5.92
   5  -7   0   51.52    5.20
   5   7  -1 1284.52   31.51
  -5  -7  -1 1221.60   31.16
   7   5   1 1246.85   30.59
   5   7  -2  558.42   18.17
   5   7  -2  586.30   19.90
  -5  -7  -2  558.00   18.69
  -5  -7  -2  581.00   19.78
   7   5   2  561.11   18.75
   7  -5   2  539.84   19.03
  -5  -7  -3  700.69   22.22
   7   5   3  755.29   24.19
  -7  -5   3  744.50   23.94
   5   7  -3  691.68   24.06
   5   7  -3  732.19   21.78
  -5  -7  -3  734.71   23.93
   7  -5   3  797.30   25.67
   7   5   3  732.60   22.82
  -7  -5   4 2053.84   43.30
   5   7  -4 2059.21   44.27
   5  -7  -4 1988.28   39.39
   7   5   4 2028.05   45.06
   5   7  -4 1985.86   39.55
  -5  -7  -4 1988.69   40.57
   7   5   4 2006.75   41.44
   7  -5   4 2070.52   46.90
  -7   5   4 1914.57   39.31
  -5  -7  -5  326.41   13.02
   5  -7  -5  326.02   12.51
   5   7  -5  327.56   15.04
  -7  -5   5  327.36   14.84
  -7   5   5  308.69   11.78
   7   5   5  306.63   11.76
   7   5   5  328.37   13.43
   5   7  -5  332.36   18.53
  -5   7  -5  330.68   17.43
   7  -5   5  322.65   16.82
   5  -7  -6   22.99    4.25
  -7  -5   6   29.22    5.45
   5   7  -6   19.90    4.58
  -5  -7  -6   19.20    3.64
  -5   7  -6   45.08    8.78
   7   5   6   24.37    4.24
   7  -5   6   31.05    6.26
   5   7  -6   26.25    8.12
  -7   5   6   21.12    3.63
   5   7  -7  265.11   14.39
  -7   5   7  289.77    8.95
   5  -7  -7  289.56   10.91
   7   5   7  286.09   13.30
  -5   7  -7  267.45   18.76
   5  -7  -7  260.48   11.86
   5   7  -7  304.49   20.12
   7  -5   7  316.21   19.07
  -5   7  -8   35.11    8.24
   5  -7  -8   32.76    5.01
   5   7  -8   30.11    5.20
   7   5   8   37.90    5.60
   5   7  -8   48.00   10.05
   5  -7  -9   70.57    6.52
   5   7  -9   89.92   12.66
  -5   7  -9   76.28   11.92
  -5   7 -10   68.81   10.79
   5   7 -10   42.49    9.03
   5   7 -11   13.90    7.11
  -5   7 -11   33.63    9.30
   5   7 -12  -20.25    8.77
   7   6 -12  175.70   18.16
   7   6 -11   -1.35    5.95
   7   6 -10   26.98    8.30
   7   6  -9   88.93   12.89
   7  -6  -9   95.83    9.19
  -7   6  -9   69.58    8.39
  -7  -6  -8  239.64   10.31
   7  -6  -8  260.85   13.69
   7   6  -8  257.29   13.40
   7   6  -8  270.20   19.21
  -7  -6  -7   18.48    4.50
  -6   7   7   16.90    2.25
   7  -6  -7   21.29    3.09
   6   7   7   26.79    3.95
   6  -7   7   43.11    8.11
  -7   6  -7   46.52    9.47
   7   6  -7   13.85    4.03
   7   6  -7   35.86    8.72
  -6   7   7   15.18    2.61
   7  -6  -6   70.13    5.32
  -7  -6  -6   65.71    6.46
   6   7   6   58.69    5.72
  -7   6  -6   80.71   10.07
   7   6  -6   67.22    7.07
   6   7   6   62.17    4.81
   6  -7   6   75.82    9.22
  -6   7   6   60.70    5.08
   7   6  -6   75.08   10.07
   7  -6  -5  368.02   13.71
  -7  -6  -5  332.52   15.54
   7   6  -5  335.86   13.29
  -6  -7   5  323.33   13.93
  -6  -7   5  356.07   17.67
   6   7   5  363.13   15.10
   7   6  -5  356.86   16.74
   6  -7   5  429.77   20.74
  -6   7   5  337.15   13.25
   6   7   5  370.68   11.44
  -7   6  -5  433.99   20.20
   6   7   4  624.47   22.16
  -6  -7   4  561.32   18.56
   7   6  -4  589.14   21.00
  -7  -6  -4  597.00   19.98
  -6  -7   4  597.98   21.40
   7   6  -4  560.94   17.93
   6   7   4  572.72   19.10
   6  -7   4  643.96   24.00
   7   6  -3  190.55   10.58
  -7  -6  -3  156.81   10.85
   7   6  -3  171.31   11.56
   6   7   3  180.33   12.05
  -6  -7   3  159.69   10.37
  -6  -7   3  160.44   11.60
   6   7   3  162.40   10.37
   6  -7   3  216.56   13.35
   7   6  -2   66.06    7.19
   6   7   2   67.27    7.21
  -7  -6  -2   67.16    7.39
   7   6  -2   71.75    7.19
  -6  -7   2   64.65    7.48
   6  -7   2   81.61    7.82
   7   6  -1  489.87   19.21
  -6  -7   1  404.58   18.94
   6   7   1  476.00   18.45
   6  -7   1  498.54   18.78
   6   7   0   -4.50    4.43
  -6  -7   0   -4.58    6.54
   7   6   0   -1.34    3.94
   6  -7   0    5.36    3.40
  -7  -6   1  475.48   17.98
  -6  -7  -1  424.52   20.06
   6   7  -1  435.97   18.99
   7   6   1  437.66   18.16
   7  -6   1  538.43   18.43
  -7  -6   2   65.71    7.68
  -6  -7  -2   62.65    7.59
   6   7  -2   65.54    7.15
   6   7  -2   70.43    7.36
  -6  -7  -2   68.45    9.01
   7   6   2   64.47    7.06
   7  -6   2   71.05    7.53
   6   7  -3  170.12   11.15
  -6  -7  -3  162.50   10.56
  -7  -6   3  186.38   12.47
   6   7  -3  175.13   10.32
   7   6   3  184.42   11.97
   7   6   3  185.90   11.13
   7  -6   3  208.89   12.69
   6   7  -4  577.93   20.98
  -6  -7  -4  578.25   19.31
  -7  -6   4  591.33   21.23
   6  -7  -4  610.41   18.43
   6   7  -4  561.74   18.16
  -7   6   4  567.66   18.00
   7  -6   4  579.33   23.07
   7   6   4  584.17   19.45
   6  -7  -5  374.07   14.26
  -6  -7  -5  320.67   14.80
  -7  -6   5  346.10   16.95
   6   7  -5  352.31   17.45
   7   6   5  372.02   12.84
  -6   7  -5  373.40   20.37
   7  -6   5  385.14   19.62
   6   7  -5  408.26   21.82
   7   6   5  370.89   15.47
  -7   6   5  332.77   13.53
   6  -7  -6   61.22    5.51
   6   7  -6   70.98    7.57
  -6  -7  -6   59.86    5.82
  -7  -6   6   59.67    7.21
   7   6   6   66.60    6.38
   7  -6   6   64.73    8.65
   6   7  -6   56.10    9.46
  -6   7  -6   67.41    9.22
   7   6   6   60.64    5.54
  -7   6   6   63.90    5.25
   6  -7  -7   19.19    3.62
  -6  -7  -7   16.61    3.93
   6  -7  -7   17.56    4.48
   7   6   7   28.35    4.59
   7  -6   7   33.96    7.74
  -6   7  -7   38.28    8.51
  -7   6   7   20.95    3.24
   6   7  -7   32.26    8.19
   6   7  -7   10.46    3.48
   6   7  -8  232.59   18.55
   6  -7  -8  248.55   12.06
   7   6   8  280.57   12.44
   6   7  -8  239.80   13.52
  -6   7  -8  239.38   17.42
   6   7  -9  100.78   13.86
  -6   7  -9  107.25   13.43
   6  -7  -9  100.07    8.42
  -6   7 -10   42.00    9.02
   6   7 -10   36.76    8.82
   6   7 -11   -4.71    6.60
   6   7 -12  145.09   17.09
  -7  -7   0 2682.85   53.57
   7   7   0 2722.98   54.27
  -7  -7   1   13.21    6.57
  -7  -7  -1   33.00    7.80
   7   7   1   14.64    5.29
   7  -7   1   25.07    6.10
   7   7  -1   14.25    4.71
   7   7  -2  429.58   16.68
  -7  -7  -2  425.99   17.30
  -7  -7   2  424.19   16.46
   7   7  -2  420.85   17.46
   7  -7   2  409.78   17.26
   7   7   2  416.62   16.91
  -7  -7   3  224.54   13.61
   7   7  -3  253.71   13.51
   7   7  -3  265.87   14.59
  -7  -7  -3  240.33   13.46
  -7  -7   3  242.89   15.18
   7  -7   3  280.83   16.35
   7   7   3  229.86   13.86
   7   7  -4  131.96    9.86
   7   7  -4  129.23    8.37
  -7  -7   4  139.21    8.52
  -7  -7  -4  127.61    9.03
   7   7   4  136.74    9.08
   7  -7   4  128.80   10.44
   7   7  -5    2.62    2.93
   7  -7  -5    4.24    3.46
  -7  -7  -5   -0.67    4.34
  -7   7  -5   19.64    8.03
   7   7  -5   14.23    6.90
  -7   7   5    0.19    3.72
   7   7   5   14.13    3.32
   7   7   5    3.02    2.95
   7  -7   5   13.65    5.50
   7   7  -5    8.64    3.54
   7  -7  -6  550.70   16.77
   7   7  -6  584.72   21.60
  -7  -7  -6  584.36   19.24
   7   7   6  551.92   18.78
  -7   7  -6  589.41   24.86
  -7   7   6  564.17   16.72
   7   7  -6  562.02   26.33
   7   7   6  532.60   15.86
   7  -7   6  574.90   25.49
   7  -7  -7   87.12    6.58
  -7  -7  -7   80.02    7.79
   7   7   7   96.04   10.66
  -7   7  -7   99.50   12.47
  -7   7   7   88.31    5.82
   7   7   7   89.69    6.84
   7   7  -7   84.56    8.57
   7   7  -7  100.54   12.84
  -7  -7  -8  376.55   13.29
   7   7   8  375.76   18.75
   7   7  -8  341.85   22.51
   7   7  -8  383.87   17.35
   7  -7  -8  373.38   15.77
  -7   7  -8  332.01   20.60
   7  -7  -9   14.72    5.14
   7   7  -9    6.16    6.95
  -7   7  -9    2.41    4.00
   7   7 -10   -5.41    7.14
   7   7 -11   16.54    8.00
   7   7 -12   -9.92    7.42
   8   0 -11   17.05    6.75
   8   0 -10   55.44    9.85
   0  -8   9   -3.94    3.06
   8   0  -9    5.64    6.22
  -8   0  -9   -1.89    3.04
   0  -8   8  492.72   17.11
  -8   0  -8  472.50   17.52
   8   0  -8  522.76   24.62
   0  -8   7    4.10    3.89
  -8   0  -7    2.23    3.75
   0   8   6  166.21    6.70
   0  -8   6  149.39    9.67
   0   8   6  149.11    9.33
  -8   0  -6  154.76   10.00
   0   8   5   -0.13    2.97
   0   8   5   -4.54    3.05
   0  -8   5   -3.31    3.87
   8   0  -5   -3.07    2.27
   8   0  -5    2.61    2.85
   0  -8   5   -3.72    4.43
  -8   0  -5    2.31    3.96
   0   8   4  614.43   17.83
   0   8   4  629.52   19.99
   0  -8   4  656.45   20.39
   8   0  -4  633.94   19.41
  -8   0  -4  670.35   21.17
   0  -8   4  675.19   24.73
   0  -8   3    6.52    5.12
   0   8   3   -3.70    2.97
   0   8   3    6.64    3.57
   0  -8   3    9.88    4.44
  -8   0  -3    3.54    4.71
   8   0  -3    1.32    3.18
   0  -8   2  834.93   23.76
   0   8   2  852.55   23.34
   0   8   2  804.32   21.97
   0   8   2  763.19   15.59
   0  -8   2  865.05   25.25
   8   0  -2  830.97   22.68
   0  -8   1    1.72    4.98
   0   8   1   -3.54    3.90
   0  -8   1   -3.11    3.75
   0   8   1    0.95    2.81
   8   0  -1   -6.61    4.11
   0  -8   0  848.27   22.94
   0   8   0  837.91   23.44
   0  -8   0  840.49   21.08
   8   0   0  852.85   23.03
   0   8   0  814.83   20.71
   0   8  -1   -4.09    4.62
   0  -8  -1    3.67    4.94
   8   0   1   -9.17    4.44
   0  -8  -1   -1.73    2.83
   0  -8  -2  848.08   23.86
   0   8  -2  828.04   25.60
  -8   0   2  866.63   23.50
   0   8  -3    0.43    3.91
   0  -8  -3   13.31    5.73
  -8   0   3    4.20    4.33
   0  -8  -4  696.50   21.46
   0   8  -4  660.40   22.28
   8   0   4  685.88   21.32
  -8   0   4  656.44   19.98
   0  -8  -5   -8.37    4.72
   0   8  -5   -2.79    4.17
  -8   0   5   -4.98    3.48
   0   8  -5   -6.08    6.50
   8   0   5   -2.44    3.12
  -8   0   6  168.10    9.09
   0   8  -6  152.62   10.74
   0  -8  -6  174.06   10.12
   8   0   6  156.01   11.23
   0   8  -6  139.22   12.32
   0   8  -7   -5.71    3.68
  -8   0   7   -2.01    3.00
   8   0   7   -6.40    3.77
   0   8  -7   -3.74    7.62
   0   8  -8  462.47   19.22
   8   0   8  496.70   22.63
   0   8  -8  453.37   25.26
   8   0   9    1.55    3.63
   0   8  -9  -10.31    8.19
   0   8 -10   64.28   11.30
   0   8 -11    6.65    6.49
   0   8 -12  144.30   17.26
   8   1 -11   20.95    7.17
   8   1 -10   -0.38    5.30
   8  -1 -10    1.97    5.11
  -1  -8   9  230.57    8.90
   1  -8   9  203.44   10.20
  -8  -1  -9  224.10    9.77
   8  -1  -9  200.39   15.29
   8   1  -9  199.65   16.10
  -8   1  -9  200.36   10.28
   1  -8   8   51.30    6.57
  -1  -8   8   45.02    5.61
   8   1  -8   68.23   10.24
  -8   1  -8   37.43    5.95
   8  -1  -8   63.19    9.72
  -8  -1  -8   36.47    5.51
   1  -8   7  214.93   11.51
  -1  -8   7  225.04   10.89
   1   8   7  215.26   11.36
  -8   1  -7  216.15   11.79
   8   1  -7  216.13    9.99
  -8  -1  -7  218.87   11.52
   1   8   6   33.46    5.03
   1  -8   6   38.96    5.70
  -1  -8   6   36.92    5.16
  -1   8   6   38.67    3.36
   8   1  -6   42.17    5.07
  -8  -1  -6   37.87    5.46
  -8   1  -6   39.87    5.89
   1   8   6   40.20    3.52
   1  -8   6   42.15    7.23
   1   8   5  227.11   12.05
   1  -8   5  222.57   12.61
   1   8   5  232.52    9.82
  -1  -8   5  230.31   11.61
  -1   8   5  215.49    9.42
   8   1  -5  226.66    8.43
  -8   1  -5  224.03   12.58
   8   1  -5  206.71   11.01
  -8  -1  -5  212.07   12.12
   1  -8   5  229.89   15.94
   8   1  -4  172.16    8.45
  -1  -8   4  203.20   11.53
   1   8   4  204.82   11.92
  -1   8   4  165.25    9.24
   1   8   4  171.67    9.35
   1  -8   4  195.64   14.71
  -8  -1  -4  183.27   11.98
   8  -1  -4  184.23   10.54
   8   1  -4  180.46   10.63
  -8   1  -4  203.24   12.20
  -1   8   3 2012.88   39.45
   1   8   3 2040.06   41.81
  -1  -8   3 2073.46   41.10
   1   8   3 1989.47   39.53
  -8   1  -3 2058.74   43.12
   1  -8   3 2072.69   46.51
   8  -1  -3 1978.45   40.20
   8   1  -3 2071.18   41.47
  -1  -8   3 1937.75   44.96
  -8  -1  -3 2062.39   42.04
  -1  -8   2  625.08   19.46
   1   8   2  571.27   17.98
   1  -8   2  577.30   19.00
   1   8   2  608.49   19.32
   1   8   2  564.27   12.72
   8   1  -2  596.24   19.05
  -8  -1  -2  628.48   19.72
  -1  -8   2  581.56   20.13
   8  -1  -2  577.16   18.45
   1  -8   2  564.67   19.99
   1   8   1  642.29   19.44
   1  -8   1  635.23   20.01
  -1  -8   1  624.42   19.75
  -1  -8   1  641.55   19.50
  -1   8   1  641.09   15.68
   8   1  -1  636.83   19.69
   8  -1  -1  646.71   19.49
   1  -8   1  659.69   19.83
   1   8   1  584.58   15.91
  -1  -8   0  227.31   13.15
   1  -8   0  236.07   12.22
   1   8   0  255.22   12.68
   1  -8   0  227.43   10.82
   1   8   0  179.47   10.73
   8   1   0  221.29   12.10
  -1   8   0  217.90   11.54
  -1  -8  -1  620.65   20.19
   1   8  -1  646.24   20.61
   1  -8  -1  653.09   19.95
   1  -8  -1  643.59   16.21
   8   1   1  631.12   19.84
   1   8  -2  644.57   20.51
  -1  -8  -2  579.16   20.01
   1  -8  -2  631.35   19.74
  -8  -1   2  566.38   18.83
   8   1   2  579.63   19.10
   1  -8  -2  546.31   13.06
  -8   1   2  608.42   18.97
  -1  -8  -3 2085.56   43.01
   1  -8  -3 1972.61   41.41
   1   8  -3 2038.04   44.10
  -8  -1   3 2084.01   41.78
  -8   1   3 2087.60   41.10
   1   8  -4  190.97   11.79
   1  -8  -4  184.11   11.89
  -1  -8  -4  178.96   11.62
  -8  -1   4  200.51   11.63
   8  -1   4  265.21   13.51
  -8   1   4  183.57   10.58
   8   1   4  234.68   11.63
   1   8  -5  219.24   12.84
  -1  -8  -5  267.24   13.34
  -1   8  -5  221.54   13.58
  -8  -1   5  218.48   11.79
   1  -8  -5  236.17   12.29
  -8   1   5  221.93   11.36
  -1   8  -5  228.34   15.91
   8   1   5  255.20   13.04
   1   8  -5  247.58   16.31
   8  -1   5  254.92   14.30
   1  -8  -6   34.37    5.26
  -1   8  -6   40.84    5.71
  -8   1   6   36.05    4.45
   1   8  -6   33.68    5.21
  -8  -1   6   35.03    4.86
   1   8  -6   20.94    6.33
   8  -1   6   37.98    6.16
   8   1   6   42.30    6.04
  -1   8  -6   33.63    7.33
  -8  -1   7  229.84   10.64
   1   8  -7  214.34   12.52
  -1   8  -7  231.81   13.02
  -8   1   7  209.58    9.40
  -1   8  -7  201.36   15.98
   1   8  -7  186.06   15.36
   8  -1   7  230.80   14.34
   8   1   7  216.08   13.21
   1   8  -8   28.48    4.95
  -1   8  -8   29.48    5.20
   8  -1   8   52.91    8.57
   1   8  -8   32.83    8.41
   8   1   8   54.53    7.87
  -1   8  -8   28.04    7.57
   8  -1   9  205.79   15.28
   1   8  -9  183.20   16.69
  -1   8  -9  182.89   16.55
   8   1   9  215.51   14.87
  -1   8 -10   -7.75    7.18
   1   8 -10  -11.11    8.62
  -1   8 -11   32.23    8.89
   1   8 -11   19.36    7.20
   1   8 -12    9.66    6.77
  -1   8 -12   -7.38    6.63
   8   2 -11    9.90    6.47
   8  -2 -10  124.00   12.83
   8   2 -10  115.60   13.58
  -8  -2  -9   79.15    5.65
   2  -8   9   95.22    7.66
  -8   2  -9   88.31    7.61
   8   2  -9   91.96   12.06
   8  -2  -9   94.94   11.11
   2  -8   8  154.99   10.81
   2   8   8  153.87   10.48
  -8  -2  -8  148.74    9.69
  -2  -8   8  151.45    8.88
   8   2  -8  187.76   16.13
  -8   2  -8  153.20   10.99
   8  -2  -8  182.05   14.34
   2  -8   7   30.10    5.54
  -2  -8   7   21.81    4.71
   2   8   7   23.12    5.16
   8   2  -7   31.24    7.88
  -8   2  -7   21.01    5.24
   8   2  -7   26.95    4.46
  -8  -2  -7   30.97    5.19
   2  -8   7   46.04    8.66
  -2   8   6   29.89    2.98
  -2  -8   6   24.50    4.70
   2   8   6   25.45    4.87
   8   2  -6   24.07    3.83
  -8  -2  -6   29.03    4.87
   2   8   6   30.04    3.45
  -8   2  -6   23.81    5.02
   2  -8   6   27.66    6.00
  -2  -8   5   69.04    6.76
   2   8   5   63.36    5.44
  -2   8   5   59.06    4.85
   8   2  -5   67.22    4.53
   2   8   5   78.37    7.50
   8   2  -5   61.22    6.10
   2  -8   5   75.58    9.32
  -8  -2  -5   63.60    6.65
  -8   2  -5   62.51    7.04
   2   8   4  254.39   13.07
   2   8   4  233.92   10.96
  -2  -8   4  247.83   12.31
  -2   8   4  217.94   10.48
   8   2  -4  231.07    9.81
   8   2  -4  253.56   12.53
   2  -8   4  286.03   16.01
  -8   2  -4  249.73   13.03
  -8  -2  -4  256.54   13.03
   8   2  -3  100.41    7.00
  -2  -8   3  113.07    9.35
   2   8   3  124.15    8.99
   2   8   3  116.21    7.77
   8   2  -3  130.90    8.89
  -8   2  -3  128.49   10.22
  -8  -2  -3  127.36    9.33
   2  -8   3  117.75   10.25
   2   8   2  416.04   16.10
  -2  -8   2  477.09   17.06
   2  -8   2  471.44   18.05
   2   8   2  435.87   11.49
  -8  -2  -2  481.82   17.37
   8   2  -2  474.22   16.94
  -2  -8   1   91.74    9.32
   2   8   1   66.62    6.58
   2  -8   1   72.50    7.21
  -2   8   1   73.54    5.23
   2   8   1   67.48    5.18
   8   2  -1   76.33    7.00
   2   8   0  158.62    9.62
  -2  -8   0  163.22   10.89
   2   8   0  163.32    8.82
   8   2   0  164.40    9.88
  -2   8   0  168.27    8.96
   2  -8   0  142.26    8.42
   2  -8  -1   78.73    8.39
  -2  -8  -1   84.72    8.37
   2   8  -1   79.83    7.51
   2  -8  -1   73.74    5.31
   8   2   1   73.99    7.15
   2   8  -2  472.37   16.57
  -2  -8  -2  445.42   16.54
   2  -8  -2  449.41   17.09
  -2  -8  -2  460.25   18.48
   2   8  -2  452.75   17.56
  -8   2   2  457.82   16.38
  -8  -2   2  410.36   16.75
   2  -8  -2  439.60   12.02
   8   2   2  474.09   17.02
  -2  -8  -3  123.45    9.43
   2  -8  -3  149.57   10.50
   2   8  -3  121.35    9.45
  -8  -2   3  122.19    8.77
   8   2   3  128.00    8.96
   2  -8  -3  116.79    4.84
  -8   2   3  119.22    8.60
   8  -2   3  146.03    9.91
  -8  -2   4  253.40   13.00
  -2  -8  -4  281.92   14.18
   2  -8  -4  267.58   13.11
   2   8  -4  251.25   13.40
   8   2   4  292.20   12.69
  -8   2   4  264.89   12.05
   8  -2   4  290.95   14.65
  -2  -8  -5   86.36    8.16
   2   8  -5   67.27    7.11
   2  -8  -5   63.81    6.75
  -8  -2   5   74.51    6.88
   8   2   5   77.49    7.06
   2   8  -5   76.24    9.94
   8  -2   5   84.77    8.44
  -2   8  -5   66.85    9.38
  -8   2   5   61.51    5.94
  -2   8  -6   32.09    5.61
  -8  -2   6   24.38    4.03
  -8   2   6   27.33    3.83
   2  -8  -6   25.36    4.62
   2   8  -6   11.39    2.68
   8  -2   6   30.30    5.88
   2   8  -6   20.49    5.85
   8   2   6   28.27    5.02
  -2   8  -6   19.82    6.07
  -2   8  -7   24.93    5.02
  -8   2   7   23.39    3.66
  -8  -2   7   24.97    4.71
   2   8  -7   20.06    4.33
   8  -2   7   32.75    6.54
  -2   8  -7   30.33    8.61
   8   2   7   36.02    5.95
   2   8  -7   25.72    7.72
   2   8  -8  126.48   10.14
  -2   8  -8  125.14   10.59
   8   2   8  176.57   13.06
   2   8  -8  145.46   14.58
  -2   8  -8  131.28   14.94
   8  -2   8  167.70   14.18
   8   2   9   70.51    8.16
  -2   8  -9   75.34   11.51
   2   8  -9   65.31   10.51
   8   2   9   81.30    9.15
  -2   8 -10   87.86   13.06
   2   8 -10   86.35   12.95
   2   8 -11    5.41    5.58
  -2   8 -11    3.30    6.13
  -2   8 -12   96.34   14.45
   2   8 -12  110.64   15.65
   8   3 -11   -0.10    5.49
   8  -3 -10   32.90    7.49
   8   3 -10   29.67    8.29
   3  -8   9  177.77   10.68
  -8  -3  -9  179.88    8.05
   8  -3  -9  183.69   14.13
   8   3  -9  186.97   16.41
  -8   3  -9  181.21   10.82
   3   8   8  370.29   16.73
  -8  -3  -8  376.26   14.35
  -3  -8   8  415.54   13.10
   8   3  -8  378.98   14.50
   8   3  -8  428.90   23.45
  -8   3  -8  379.81   17.09
   8  -3  -8  399.41   19.68
   3   8   7  274.32   14.42
  -8  -3  -7  295.63   12.81
  -3  -8   7  304.61   12.05
   8   3  -7  268.53   17.60
   3   8   7  280.87    8.91
  -8   3  -7  271.34   14.53
   8   3  -7  275.03   12.72
   3  -8   7  322.46   19.75
  -3  -8   6   35.13    5.41
  -3   8   6   30.21    3.47
   8  -3  -6   29.85    3.04
   3   8   6   33.75    6.31
   3   8   6   38.49    4.59
   3  -8   6   49.58    8.36
  -8   3  -6   31.35    6.59
   8   3  -6   30.58    5.01
  -8  -3  -6   39.99    6.09
   3   8   5  475.92   18.28
  -3   8   5  460.26   14.25
   8   3  -5  462.23   13.34
  -3  -8   5  488.53   16.46
  -8  -3  -5  476.65   17.19
   3  -8   5  475.87   21.81
   8   3  -5  482.37   17.42
   3   8   5  459.54   15.09
  -8   3  -5  472.23   18.39
  -3  -8   4  285.77   13.57
   3   8   4  277.39   12.37
   3   8   4  283.61   14.36
   8   3  -4  271.97   11.16
   8   3  -4  274.92   13.41
  -8  -3  -4  279.27   13.57
  -8   3  -4  286.93   15.10
   3  -8   4  315.35   17.07
   3   8   3 1175.51   30.38
   8   3  -3 1075.58   26.39
   3   8   3 1146.66   27.60
  -3  -8   3 1145.82   28.34
   3  -8   3 1175.99   32.84
  -8  -3  -3 1098.71   28.55
   8   3  -3 1165.30   29.43
   8   3  -2  328.83   13.22
   3   8   2  343.69   14.21
  -3  -8   2  363.16   14.77
   8   3  -2  376.11   15.21
  -8  -3  -2  358.54   14.99
   3  -8   2  344.09   15.61
   3   8   1 1857.67   39.40
  -3  -8   1 1833.15   39.57
   8   3  -1 1875.37   39.96
   3  -8   1 1863.68   39.54
  -3  -8   0  171.90   12.39
   3   8   0  189.56   11.17
  -3   8   0  192.61    9.89
   8   3   0  152.31   11.38
   3   8   0  191.90   10.58
   3  -8   0  171.16   10.32
  -3  -8  -1 1840.97   40.72
   3   8  -1 1830.78   40.88
   8   3   1 1863.06   39.63
   3  -8  -1 1838.74   35.25
   3  -8  -2  363.96   14.39
  -8  -3   2  365.35   15.08
  -3  -8  -2  352.15   15.76
   3   8  -2  356.39   15.26
  -3  -8  -2  354.17   14.48
   3   8  -2  363.10   14.48
  -8   3   2  345.24   14.18
   3  -8  -2  352.89   10.98
   8   3   2  357.44   14.85
  -3  -8  -3 1117.79   27.60
  -3  -8  -3 1201.61   30.63
  -8  -3   3 1077.27   29.26
   3   8  -3 1176.49   30.75
   3  -8  -3 1118.59   28.10
  -8   3   3 1120.01   27.73
   3  -8  -3 1090.62   21.22
   8  -3   3 1183.64   30.43
   8   3   3 1138.05   28.99
   3   8  -4  281.96   14.44
  -3  -8  -4  253.56   12.29
  -8  -3   4  292.08   14.16
   3  -8  -4  285.15   13.44
  -3  -8  -4  307.58   15.43
  -8   3   4  272.43   12.76
   8   3   4  272.20   13.16
   8  -3   4  306.92   15.45
   3  -8  -5  436.36   16.27
  -8  -3   5  491.65   17.67
   3   8  -5  461.76   18.58
  -3   8  -5  461.63   21.71
   8  -3   5  496.52   20.49
  -8   3   5  467.08   15.60
   3   8  -5  473.65   22.51
   8   3   5  472.15   16.57
   3   8  -6   30.34    5.29
   3  -8  -6   41.08    5.90
  -8  -3   6   31.88    5.57
  -8   3   6   33.43    4.61
   8  -3   6   52.50    7.62
  -3   8  -6   36.69    9.02
   3  -8  -6   35.38    3.02
   3   8  -6   45.61    9.27
   8   3   6   35.98    5.77
   3  -8  -7  310.26   12.12
  -8   3   7  301.98   10.39
  -8  -3   7  297.26   13.40
  -3   8  -7  274.58   15.01
   3   8  -7  281.10   14.64
   8  -3   7  297.24   17.25
   3  -8  -7  275.88    8.24
   8   3   7  287.90   14.45
   3   8  -7  288.82   19.09
  -3   8  -7  262.13   17.95
   3   8  -8  355.05   16.61
  -3   8  -8  340.29   16.81
  -3   8  -8  359.73   21.88
   8   3   8  388.56   17.91
   8  -3   8  377.13   20.94
   3  -8  -8  378.28    9.69
   3   8  -8  350.18   22.39
   8   3   9  136.54   11.28
  -3   8  -9  155.78   15.12
   3   8  -9  149.60   15.47
  -3   8 -10   32.18    8.67
   3   8 -10   23.06    8.12
   3   8 -11    8.19    6.25
  -3   8 -11    6.02    5.78
   3   8 -12   34.04    9.20
  -3   8 -12   22.11    8.40
   8   4 -11    6.03    6.34
   8  -4 -10   34.31    6.89
   8   4 -10   19.23    7.38
   8   4  -9  179.45   16.87
   8  -4  -9  189.41   14.20
  -8   4  -9  182.24   11.73
  -4  -8   8  196.09    8.46
  -8  -4  -8  195.42   10.46
  -8   4  -8  181.80   12.78
   8   4  -8  180.31   10.85
   8   4  -8  230.95   18.58
   8  -4  -8  208.41   14.52
  -4  -8   7  117.65    7.90
  -8  -4  -7  126.14    9.18
   4   8   7  122.80    6.78
  -8   4  -7  108.64   10.23
   8   4  -7  140.22   13.89
   8   4  -7  115.75    9.12
   8  -4  -6  264.09    8.79
  -4   8   6  250.41    9.30
  -4  -8   6  232.96   11.30
   4   8   6  243.86   13.96
  -8  -4  -6  258.47   12.61
   4   8   6  272.03   11.04
   8   4  -6  256.28   13.07
  -8   4  -6  271.46   14.65
   4  -8   6  289.29   18.00
  -8  -4  -5  524.89   18.20
   8   4  -5  463.87   14.36
  -4  -8   5  511.27   17.13
   4   8   5  504.20   19.40
   4   8   5  520.89   16.57
   8   4  -5  490.86   18.41
   4  -8   5  513.81   22.76
   4   8   4  575.19   18.47
  -4  -8   4  607.37   19.35
   8   4  -4  584.23   17.29
   4   8   4  543.64   20.41
  -8  -4  -4  571.53   19.72
   4  -8   4  645.06   24.40
   4   8   4  540.53   10.67
   8   4  -4  578.28   20.42
  -4  -8   3  964.53   26.12
   4   8   3  962.59   25.70
   8   4  -3  887.92   24.16
   4   8   3 1006.59   28.83
  -4  -8   3 1025.61   28.97
   8   4  -3  945.66   27.65
  -8  -4  -3  952.18   27.18
   4  -8   3 1027.97   30.51
   4   8   2   79.98    7.24
  -4  -8   2   62.60    6.83
   8   4  -2   71.09    6.60
   4  -8   2   72.49    7.62
   8   4  -2   66.76    7.10
  -8  -4  -2   63.86    7.10
  -4  -8   1 1074.59   27.88
   8   4  -1 1019.81   26.49
   4   8   1 1052.41   27.71
   4  -8   1 1060.32   27.68
   8   4  -1 1072.53   28.30
  -4  -8   0   86.59    9.86
   4   8   0   88.87    7.93
   4  -8   0   89.71    7.22
   8   4   0   91.32    8.04
  -4  -8  -1 1093.94   28.77
   4   8  -1 1089.33   28.68
   8   4   1 1062.15   28.04
   4  -8  -1 1031.13   24.03
  -4  -8  -2   66.78    7.96
   4   8  -2   72.33    7.04
   4   8  -2   76.52    7.58
  -4  -8  -2   67.68    7.11
  -8  -4   2   71.92    7.65
   4  -8  -2   74.06    5.19
   8  -4   2   89.95    7.76
   8   4   2   74.57    7.10
  -8   4   2   62.05    6.27
  -4  -8  -3  932.86   26.21
   4  -8  -3  987.28   26.35
   4   8  -3 1017.77   28.64
   4   8  -3  938.67   25.44
  -8  -4   3  963.30   27.49
  -4  -8  -3 1053.52   28.91
   8   4   3  953.23   26.60
   8  -4   3 1013.68   28.70
  -8   4   3  923.85   25.43
   8   4   4  661.71   23.30
  -4  -8  -4  670.97   22.25
  -8  -4   4  585.24   20.70
  -4  -8  -4  560.40   18.69
   4  -8  -4  620.51   19.51
   4   8  -4  580.69   21.55
   8  -4   4  639.07   23.14
   8   4   4  546.09   19.49
  -8   4   4  564.09   18.64
  -4  -8  -5  514.15   16.87
   4   8  -5  488.52   19.56
   4  -8  -5  505.16   16.94
  -8  -4   5  516.59   19.07
   8   4   5  532.61   17.12
   8  -4   5  557.57   22.17
  -8   4   5  514.73   16.39
  -4   8  -5  516.64   22.57
   8   4   5  510.85   17.89
   4   8  -5  498.53   23.74
  -8  -4   6  247.70   13.33
   4   8  -6  262.87   14.22
   4  -8  -6  245.22   11.49
   8  -4   6  255.82   15.83
  -8   4   6  249.93   10.52
   4   8  -6  248.97   17.43
  -4   8  -6  262.70   17.48
   4  -8  -6  246.08    8.80
   8   4   6  243.80   12.26
  -8  -4   7  124.32   10.04
   4  -8  -7  129.90    8.31
   4   8  -7  119.47    9.94
  -8   4   7  128.46    6.95
   8  -4   7  132.76   12.41
   4   8  -7  139.96   15.08
   8   4   7  119.01    9.29
   4  -8  -7  116.29    6.53
  -4   8  -7  135.09   14.55
   8   4   8  188.18   13.96
   4   8  -8  181.84   12.45
  -4   8  -8  174.20   12.67
   8   4   8  215.75   13.14
   4  -8  -8  184.82    8.02
  -4   8  -8  231.93   17.99
   4   8  -8  225.97   19.35
  -4   8  -9  177.12   16.45
   4   8  -9  161.92   16.14
   4   8 -10   12.24    6.20
  -4   8 -10   19.21    7.41
   4   8 -11    5.48    6.07
  -4   8 -11    8.35    6.44
   4   8 -12   -6.27    7.86
  -4   8 -12    5.30    5.95
   8   5 -12   81.41   12.88
   8   5 -11   55.73   10.72
   8   5 -10   21.98    7.74
  -8   5  -9  477.47   19.91
   8  -5  -9  488.06   21.12
   8   5  -9  469.81   26.95
  -8  -5  -8  350.04   13.64
   8   5  -8  333.88   15.18
   8   5  -8  348.24   22.03
   8  -5  -8  376.59   17.72
  -8   5  -8  370.10   17.40
  -8  -5  -7   -1.75    3.50
  -5  -8   7   -0.72    3.12
  -5   8   7   -1.53    1.89
   8  -5  -7    1.56    1.52
   8   5  -7   13.30    6.53
  -5   8   7   -3.00    1.96
   8   5  -7    5.06    3.24
   5   8   7    6.94    2.96
  -8   5  -7    4.43    4.38
  -5  -8   6  125.98    8.51
  -8  -5  -6  138.22    9.78
   8  -5  -6  144.64    7.50
   5  -8   6  164.98   13.78
   8   5  -6  139.72   10.36
   5   8   6  135.94    8.72
  -5   8   6  128.96    7.29
  -8  -5  -5  245.10   13.57
   8   5  -5  228.16   10.85
  -5  -8   5  241.61   12.85
   5  -8   5  259.03   17.41
   5   8   5  248.26    7.47
   8   5  -5  244.34   13.68
   5   8   5  224.81   12.04
   8   5  -4  963.94   24.80
   5   8   4  966.94   29.08
  -8  -5  -4  969.96   27.26
  -5  -8   4  960.08   26.55
  -5  -8   4 1021.39   29.75
   5   8   4  941.58   25.93
   5  -8   4 1030.45   32.10
   8   5  -4  998.32   28.37
   5   8   3  549.33   20.28
   8   5  -3  541.90   17.64
  -5  -8   3  517.43   18.48
   5   8   3  541.66   18.44
  -5  -8   3  572.16   20.87
  -8  -5  -3  551.88   19.14
   8   5  -3  545.45   19.72
   5  -8   3  551.36   21.31
   5   8   2   52.14    6.03
   8   5  -2   53.49    5.78
  -5  -8   2   54.03    7.07
   8   5  -2   56.50    6.86
  -8  -5  -2   55.31    7.49
   5  -8   2   64.49    7.12
   5   8   1  478.26   19.27
   8   5  -1  502.53   18.60
  -5  -8   1  514.20   18.95
   5  -8   1  528.77   19.67
   8   5  -1  540.59   19.88
   5   8   0  252.01   14.53
  -5  -8   0  260.30   15.41
   5  -8   0  266.85   13.30
   8   5   0  306.45   14.79
  -5  -8  -1  446.49   20.16
   5   8  -1  463.31   19.85
   5  -8  -1  520.82   16.44
   8   5   1  479.48   19.05
   5   8  -2   56.82    6.76
  -5  -8  -2   54.85    7.46
  -5  -8  -2   57.73    6.89
   5   8  -2   63.58    6.58
   8  -5   2   60.52    6.65
   8   5   2   64.49    6.80
   5   8  -3  522.10   18.06
  -5  -8  -3  563.56   20.77
   5   8  -3  548.46   20.23
   8   5   3  542.48   20.38
  -5  -8  -3  541.61   18.63
  -8  -5   3  528.66   19.49
   8  -5   3  551.82   20.22
  -8   5   3  499.04   17.59
   8   5   3  533.58   18.87
   5   8  -4  945.16   29.07
   5  -8  -4  986.29   25.71
   5   8  -4  924.12   25.32
  -8  -5   4  951.23   28.10
  -5  -8  -4  876.32   25.42
   8  -5   4  976.21   30.93
   8   5   4  947.66   27.03
  -8   5   4  918.35   25.29
   5  -8  -5  272.45   13.13
  -8  -5   5  256.61   14.69
  -5  -8  -5  216.73   12.30
   5   8  -5  259.40   14.74
  -5   8  -5  311.38   18.04
   8   5   5  248.15   13.32
  -8   5   5  227.76   11.68
   8  -5   5  315.22   17.35
   8   5   5  256.07   11.60
   5   8  -5  279.68   18.12
  -5  -8  -6  137.13    9.03
   5   8  -6  149.13   11.17
  -8  -5   6  139.47   10.67
   5  -8  -6  134.28    9.06
   5   8  -6  152.73   14.59
   8   5   6  138.14    9.26
   8  -5   6  162.78   13.24
  -8   5   6  131.36    8.40
  -5   8  -6  178.10   14.48
  -8  -5   7    5.49    4.42
   5  -8  -7    3.01    3.09
   8   5   7    2.70    4.33
   5   8  -7    5.18    3.18
   5  -8  -7    5.53    2.67
   5   8  -7    3.30    5.96
  -5   8  -7   13.77    6.98
  -8   5   7    5.86    2.52
   8  -5   7    6.86    5.06
   8   5   7    8.74    3.47
   8   5   8  361.78   18.61
   5   8  -8  356.65   17.02
   5  -8  -8  360.21   12.62
  -5   8  -8  310.86   20.19
   8   5   8  385.71   16.31
   5   8  -8  359.31   23.23
  -5   8  -9  469.74   25.99
   5   8  -9  524.39   28.51
   5   8 -10   16.67    7.46
  -5   8 -10   12.68    6.63
   5   8 -11   39.44   10.05
  -5   8 -11   76.72   11.92
   5   8 -12   65.09   12.15
   8   6 -12   11.38    7.93
   8   6 -11    7.67    6.34
   8   6 -10   60.84   11.33
   8  -6  -9  122.91   10.87
   8   6  -9  108.09   13.89
  -8   6  -9  108.07   10.37
   6   8   8   13.06    5.05
  -8  -6  -8   25.41    5.05
   8   6  -8   21.62    7.61
   8   6  -8   10.42    3.71
   8  -6  -8   22.38    5.48
  -8   6  -8    7.58    4.79
  -8  -6  -7  248.16   12.88
  -6   8   7  226.66    8.88
   8  -6  -7  246.29    9.09
   8   6  -7  281.19   20.32
  -6   8   7  254.04    9.03
   8   6  -7  242.54   14.07
   6   8   7  249.12   11.51
  -8  -6  -6  252.02   12.69
   8  -6  -6  249.10   10.14
  -6  -8   6  247.61   11.35
   8   6  -6  256.26   13.95
   6  -8   6  255.23   17.12
   6   8   6  258.05   12.02
  -6   8   6  254.96   10.51
   8   6  -6  271.66   18.10
   6   8   6  265.80    8.64
   8   6  -5  355.86   13.52
  -6  -8   5  358.81   14.58
  -8  -6  -5  355.46   15.36
   8   6  -5  360.74   16.58
   6   8   5  366.33   15.12
   6  -8   5  380.88   19.82
   6   8   5  356.40   10.30
  -6  -8   4  583.59   19.16
  -8  -6  -4  575.20   20.24
   8   6  -4  587.38   18.53
   6  -8   4  561.52   23.14
   6   8   4  577.75   19.56
   8   6  -4  588.05   21.32
   8   6  -3  228.62   12.28
  -8  -6  -3  199.91   13.25
  -6  -8   3  188.49   12.46
   8   6  -3  218.16   13.42
   6  -8   3  224.25   14.49
   6   8   3  203.46   12.87
  -8  -6  -2  252.56   14.00
   8   6  -2  258.29   13.17
   6   8   2  250.29   13.14
  -6  -8   2  241.36   13.71
   6  -8   2  265.04   14.60
   8   6  -2  228.58   13.72
   6   8   1  504.88   19.27
   8   6  -1  539.26   19.23
  -6  -8   1  523.47   19.72
   6  -8   1  537.51   19.08
   8   6  -1  536.64   19.73
   6   8   0 1128.47   30.02
  -6  -8   0 1090.78   29.90
   8   6   0 1100.47   29.76
   6  -8   0 1091.43   27.32
   6   8  -1  534.48   20.00
  -6  -8  -1  510.45   20.05
   6  -8  -1  521.05   16.85
   8   6   1  537.14   19.66
   8  -6   1  555.64   19.09
   6   8  -2  248.84   13.04
  -6  -8  -2  276.83   15.01
  -6  -8  -2  274.07   14.08
   6   8  -2  252.97   14.21
   8  -6   2  267.92   14.23
   8   6   2  255.43   13.44
  -6  -8  -3  236.91   13.20
  -8  -6   3  232.62   13.97
   6   8  -3  232.26   12.58
   6   8  -3  195.14   13.93
   8  -6   3  270.79   14.88
   8   6   3  206.84   13.41
   6   8  -4  562.84   18.74
   6   8  -4  608.20   22.11
   6  -8  -4  548.65   18.39
  -6  -8  -4  554.32   19.08
   8   6   4  540.00   19.28
  -8   6   4  532.25   17.80
   8  -6   4  588.46   23.21
   6   8  -5  384.15   17.53
  -6  -8  -5  369.56   15.33
   6  -8  -5  379.74   14.61
  -6   8  -5  407.61   19.81
   8   6   5  359.02   15.53
  -8   6   5  358.58   13.89
   8  -6   5  385.40   19.22
   8   6   5  354.49   12.86
   6   8  -5  379.22   20.62
  -6  -8  -6  247.85   12.00
   6   8  -6  259.17   14.39
   6  -8  -6  243.72   11.37
   8   6   6  241.45   11.21
   8  -6   6  239.45   15.75
   6   8  -6  259.10   17.90
  -6   8  -6  284.96   17.34
  -8   6   6  251.07   11.02
   8   6   6  246.95   12.41
   6  -8  -7  258.26   11.38
  -6  -8  -7  228.10   11.58
   6   8  -7  242.99   14.53
   8   6   7  246.26   16.30
   8   6   7  266.20   12.43
   6   8  -7  277.87   20.11
  -8   6   7  232.96   10.12
   6  -8  -7  235.45   11.20
  -6   8  -7  256.51   18.03
   8   6   8    3.49    4.46
  -6   8  -8   19.28    7.45
   6   8  -8   16.37    7.86
   6   8  -8   17.86    4.66
   8   6   8   18.49    4.06
   6  -8  -8   20.14    4.11
   6  -8  -9  106.83    7.79
   6   8  -9  120.41   15.05
  -6   8  -9  121.54   14.11
  -6   8 -10   75.03   12.09
   6   8 -10   60.53   11.39
   6   8 -11  -11.67    7.34
   6   8 -12    3.01    5.74
   8   7 -12   26.55    9.13
   8   7 -11   21.41    8.33
   8   7 -10   19.82    8.79
   8  -7  -9   48.57    7.01
   8   7  -9   38.53   10.13
  -8   7  -9   37.45    7.22
   7   8   8   92.54    9.47
  -8  -7  -8  104.91    7.85
   8   7  -8   99.48    9.00
   8  -7  -8   97.20    8.45
   8   7  -8   98.22   12.81
   8  -7  -7  166.39    8.27
  -8  -7  -7  159.54   10.21
   7   8   7  166.59   12.91
   7   8   7  165.86    9.68
  -7   8   7  165.72    7.72
   8   7  -7  156.68   11.37
   8   7  -7  181.81   16.01
   7   8   7  179.32    7.96
   8  -7  -6  182.53    9.50
  -8  -7  -6  198.27   11.58
   7   8   6  195.44   13.51
   7  -8   6  204.30   15.21
   7   8   6  189.78    8.23
  -7   8   6  189.78    9.45
   7   8   6  201.20   11.12
   8   7  -6  192.88   15.77
   8   7  -6  184.44   12.25
  -7  -8   5  236.54   12.58
   8   7  -5  244.31   12.16
  -8  -7  -5  235.06   13.70
   7   8   5  240.89    9.24
   8   7  -5  268.52   15.16
   7   8   5  240.33   13.14
   7  -8   5  271.05   17.29
  -7  -8   4   42.40    5.77
   8   7  -4   40.04    5.58
  -8  -7  -4   33.91    6.06
   8   7  -4   39.65    6.35
   7  -8   4   65.65    8.28
   7   8   4   41.73    5.99
   8   7  -3  558.48   21.17
  -8  -7  -3  517.13   19.99
   8   7  -3  541.64   19.16
  -7  -8   3  499.50   19.09
   7   8   3  555.01   19.80
   7  -8   3  547.73   21.99
  -7  -8   2 1031.38   28.36
   8   7  -2 1037.23   29.86
   8   7  -2 1002.13   28.17
  -8  -7  -2 1041.06   29.40
   7   8   2 1022.81   28.83
   7  -8   2 1024.18   29.75
  -7  -8   1  340.51   17.62
   8   7  -1  420.02   18.03
   7   8   1  375.19   17.64
   8   7  -1  383.39   17.25
   7  -8   1  390.14   17.13
   7   8   0  106.34   10.13
  -7  -8   0  114.34   11.38
   8   7   0  126.27   10.18
   7  -8   0  142.70    9.64
   7   8  -1  368.69   17.46
  -7  -8  -1  413.98   18.50
   8  -7   1  405.61   17.41
   8   7   1  404.63   17.70
   7   8  -2 1043.71   28.66
  -7  -8  -2 1051.51   29.42
   7   8  -2 1025.81   30.17
   8  -7   2 1025.44   29.48
   8   7   2 1026.23   29.34
  -7  -8  -3  552.17   20.16
   7   8  -3  518.86   18.93
   7   8  -3  533.33   20.84
   8  -7   3  552.53   21.72
   8   7   3  541.86   19.99
  -7  -8  -4   43.07    6.53
   7   8  -4   48.75    6.15
   7   8  -4   38.13    6.19
   8  -7   4   43.60    7.68
   8   7   4   46.94    6.53
   7   8  -5  276.71   15.43
   7  -8  -5  253.23   12.35
   7   8  -5  250.19   12.62
  -7  -8  -5  232.69   13.39
  -7   8  -5  301.44   18.66
   8   7   5  250.49   13.51
   8  -7   5  299.35   17.70
   8   7   5  260.80   10.68
  -8   7   5  243.53   12.25
   7   8  -5  276.58   18.89
  -7  -8  -6  193.55   11.18
   7   8  -6  199.63   12.97
   8   7   6  189.28   13.66
   7  -8  -6  185.80   10.03
  -7   8  -6  200.67   14.79
   7   8  -6  186.84   15.71
  -8   7   6  185.32    9.95
   8  -7   6  188.45   14.29
   8   7   6  181.79    9.31
   8   7   6  182.68   10.97
  -7  -8  -7  161.84    9.70
   7  -8  -7  181.12    9.28
   8   7   7  160.81   12.76
   7   8  -7  165.39   15.69
   8   7   7  172.72    9.25
  -8   7   7  169.24    8.13
  -7   8  -7  167.74   14.87
   7   8  -7  158.48   11.77
   7  -8  -8  116.96    5.88
  -8   7   8  101.64    3.86
  -7  -8  -8  107.26    7.36
   8   7   8  113.18   10.88
   7   8  -8   96.24    9.04
  -7   8  -8   97.81   11.71
   7   8  -8  102.42   12.82
   7  -8  -8   89.64    7.47
   8   7   8  107.71    7.59
   7  -8  -9   47.84    6.30
   7   8  -9   54.43   11.19
  -7   8  -9   49.36   10.93
   7   8 -10    6.59    6.81
   7   8 -11   20.34    7.97
   7   8 -12   23.07    8.87
   8   8   0 2705.74   56.25
  -8  -8   0 2827.37   56.42
   8  -8   0 2573.09   52.44
  -8  -8   1  187.89   14.62
   8   8  -1  204.98   14.28
   8   8  -1  240.04   14.52
   8  -8   1  251.37   13.87
   8   8   1  194.23   13.81
  -8  -8  -2   11.36    5.03
  -8  -8   2    7.07    4.97
   8   8  -2   16.91    4.88
   8   8   2   13.43    4.06
   8  -8   2   14.93    4.52
   8   8  -2   10.33    3.40
  -8  -8   3  244.69   14.71
   8   8  -3  272.42   14.33
   8   8  -3  263.34   16.46
  -8  -8  -3  217.39   15.39
   8  -8   3  305.58   17.21
   8   8   3  255.55   14.75
   8   8  -4  920.83   29.01
   8   8  -4  886.56   25.70
  -8  -8   4  820.55   24.98
  -8  -8  -4  878.91   27.15
   8  -8   4  931.16   31.09
   8   8   4  908.53   27.15
   8  -8  -5  209.52   12.10
  -8  -8  -5  186.36   13.22
   8   8  -5  207.92   14.35
   8   8  -5  197.10   11.79
   8   8   5  206.72   14.80
   8  -8   5  223.41   16.36
   8   8   5  208.02   13.14
  -8   8   5  187.06   11.60
   8   8   6   17.14    4.74
  -8  -8  -6   17.83    4.65
   8  -8  -6   19.13    4.35
   8   8  -6   23.18    4.97
   8   8   6   23.92    3.59
  -8   8   6   22.93    4.22
   8   8  -6   16.54    6.77
   8   8   6   25.87    4.64
  -8  -8  -7  214.12   13.14
   8   8   7  230.26   16.16
   8  -8  -7  236.51   11.33
   8   8  -7  215.39   14.92
  -8   8   7  218.63   10.84
   8   8   7  215.56   10.18
   8   8   7  245.61   13.04
   8   8  -7  233.85   19.81
  -8  -8  -8  161.39    9.73
   8  -8  -8  163.64    7.14
  -8   8   8  162.94    5.95
   8   8   8  164.71   13.11
  -8   8   8  147.70    5.82
   8   8  -8  132.27   14.96
   8   8  -8  157.60   11.67
   8   8   8  166.10    8.21
   8  -8  -8  146.80    9.62
   8   8  -9   -4.58    7.12
   8  -8  -9    1.49    3.63
   8   8 -10  197.41   18.79
   8   8 -11    1.36    6.85
   8   8 -12   -5.64    6.41
   9   0 -11   82.59   11.16
   9   0 -10  -11.85    6.42
   0  -9   9  503.15   16.90
   9   0  -9  488.06   25.01
  -9   0  -9  471.25   17.27
   0  -9   8    1.66    3.91
   9   0  -8   -2.32    5.72
  -9   0  -8   -7.91    4.74
   0  -9   7  107.39    8.40
   0   9   7  101.56    4.23
  -9   0  -7  110.07    8.82
   0  -9   6   -0.57    3.85
   9   0  -6   -1.06    1.62
   0   9   6    2.50    3.55
   0   9   6   -0.83    2.29
  -9   0  -6    1.65    3.81
   0   9   5  175.49    9.11
   9   0  -5  159.10    7.57
   0  -9   5  176.39   10.89
   0   9   5  169.08   10.93
  -9   0  -5  168.26   11.23
   9   0  -5  170.70   10.06
   0  -9   5  194.36   14.40
   0   9   4    6.51    4.60
   0  -9   4    4.91    5.26
   0   9   4    5.82    3.24
   0  -9   4   11.85    5.62
  -9   0  -4   10.44    5.83
   9   0  -4    8.61    3.79
   0   9   3 1267.55   31.50
   0   9   3 1276.62   29.99
   0  -9   3 1290.36   31.68
  -9   0  -3 1296.05   32.76
   9   0  -3 1271.50   30.98
   0  -9   3 1296.18   35.13
   0  -9   2   -0.06    6.21
   0   9   2   -1.95    4.28
   0   9   2    6.82    5.03
   0  -9   2    4.56    4.31
   9   0  -2    0.38    3.61
   0   9   2   -1.47    2.56
   0   9   1  311.99   14.49
   0  -9   1  311.00   15.91
   0  -9   1  310.27   15.12
   0   9   1  313.38   11.91
   9   0  -1  337.28   14.74
   0   9   0   -7.41    4.32
   0  -9   0    2.13    5.08
   0  -9   0    0.21    3.57
   0   9   0   -1.98    3.70
   9   0   0    0.73    3.58
   0  -9  -1  342.84   15.87
   0   9  -1  352.90   15.61
   0  -9  -1  275.38   11.39
   9   0   1  330.79   14.92
   0   9  -2    1.46    4.42
   0  -9  -2    5.45    7.47
  -9   0   2   11.84    6.07
   0   9  -3 1298.77   33.72
   0  -9  -3 1252.13   31.54
  -9   0   3 1263.83   31.08
   0   9  -4    2.34    3.93
  -9   0   4    5.22    4.00
   0   9  -5  182.28   12.31
   0  -9  -5  192.53   11.64
  -9   0   5  185.15   10.80
   9   0   5  181.17   11.86
   0   9  -5  169.14   14.30
   0   9  -6   -2.32    4.12
  -9   0   6    2.27    3.15
   0  -9  -6    1.71    3.82
   9   0   6   -3.06    3.81
   0   9  -6   -6.20    7.01
   0   9  -7  107.83    9.24
  -9   0   7  106.09    7.65
   0   9  -7   97.78   11.77
   9   0   7   93.65    9.03
   0   9  -8  -20.61    6.40
  -9   0   8   -3.05    2.71
   9   0   8    9.50    4.55
   0   9  -8  -26.14   11.08
   9   0   9  466.25   21.33
   9   0   9  468.05   22.88
   0   9  -9  378.20   24.48
   0   9 -10   -6.86    6.85
   0   9 -11   68.75   11.75
   0   9 -12   -9.56    6.85
   9   1 -11    9.31    5.59
   9   1 -10  101.22   12.74
   9  -1 -10   86.47   11.37
  -9  -1  -9   62.56    6.62
   1  -9   9   69.92    6.79
  -1  -9   9   68.30    6.13
   9  -1  -9   75.23   10.81
   9   1  -9   77.92   11.41
  -9   1  -9   59.88    6.79
  -1  -9   8  196.11   11.34
   1  -9   8  194.35   12.25
   9   1  -8  240.92   17.54
  -9   1  -8  184.62   12.04
  -9  -1  -8  182.29   11.36
   9  -1  -8  215.20   16.16
   1  -9   7   -3.86    3.94
  -1  -9   7    0.03    3.28
   1   9   7   -0.41    3.30
  -9  -1  -7   -2.64    3.75
   1   9   7   -0.67    1.59
  -1   9   7   -1.04    1.27
  -9   1  -7    0.74    3.91
   9   1  -7    3.03    2.66
  -1  -9   6   53.82    6.16
   9   1  -6   40.35    3.00
   9  -1  -6   55.50    3.21
   1  -9   6   42.75    6.28
  -1   9   6   50.88    4.26
   1   9   6   42.91    5.60
   1   9   6   43.47    4.19
  -9   1  -6   41.64    5.93
  -9  -1  -6   46.81    6.10
   1  -9   6   46.90    7.68
   9   1  -6   47.68    5.64
   1   9   5    9.71    3.73
   1   9   5   16.82    3.35
  -1  -9   5    9.90    4.50
   1  -9   5   10.66    4.92
  -1   9   5    9.54    2.51
   9   1  -5   12.46    2.23
   1  -9   5   12.32    5.03
  -9  -1  -5   11.63    4.09
  -9   1  -5    2.73    4.07
   9   1  -5    8.96    3.34
  -1  -9   4  709.23   21.93
   1  -9   4  675.14   22.64
   1   9   4  670.45   19.91
   1   9   4  688.78   22.55
  -1   9   4  681.75   19.84
   1  -9   4  755.12   27.19
  -9  -1  -4  689.58   22.59
  -9   1  -4  711.81   23.25
   9  -1  -4  619.16   20.42
   9   1  -4  684.20   21.69
  -1  -9   3   80.78    8.95
   1  -9   3   71.69    7.91
   1   9   3   68.02    7.01
   1   9   3   57.03    5.93
  -1   9   3   70.72    6.47
   9   1  -3   80.62    7.60
   9  -1  -3   73.98    6.96
  -9  -1  -3   85.43    8.76
   1  -9   3   61.42    7.69
  -9   1  -3   61.24    7.68
   1   9   2  444.81   18.94
  -1  -9   2  494.63   20.63
   1   9   2  507.45   20.08
   1  -9   2  545.07   20.55
  -1   9   2  497.80   18.19
  -1  -9   2  521.02   21.33
  -9  -1  -2  470.55   20.81
   1   9   2  479.70   12.94
   9  -1  -2  483.21   17.95
   1  -9   2  544.15   20.56
   9   1  -2  511.05   18.92
  -1  -9   1   46.92    7.87
   1   9   1   46.59    5.71
   1  -9   1   38.10    6.88
   1  -9   1   42.28    5.60
  -1   9   1   49.82    5.08
   9   1  -1   47.20    5.76
  -1  -9   1   49.95    6.10
   1   9   1   38.05    4.58
   9  -1  -1   50.33    6.25
   1   9   0 1111.93   28.64
  -1  -9   0 1058.80   28.12
   1  -9   0 1066.03   28.34
   1   9   0 1068.26   25.78
   1  -9   0 1091.16   25.91
   9   1   0 1072.43   28.37
  -1   9   0 1054.74   25.62
  -1  -9  -1   62.28    8.37
   1  -9  -1   60.52    8.04
   1   9  -1   38.98    5.39
   1  -9  -1   41.49    4.42
   9   1   1   46.73    5.99
   1  -9  -2  537.91   20.16
  -1  -9  -2  504.98   21.38
   1   9  -2  470.36   20.54
  -9  -1   2  511.69   19.49
  -9   1   2  488.39   20.33
   1  -9  -2  432.79   12.88
   9   1   2  486.78   20.07
   1  -9  -3   83.36    9.64
  -1  -9  -3   62.72    7.97
   1   9  -3   72.19    7.99
   1  -9  -3   73.56    3.51
  -9   1   3   86.90    8.21
  -9  -1   3   64.51    6.97
   1  -9  -4  683.81   22.51
  -1  -9  -4  778.79   23.86
   1   9  -4  703.69   24.18
  -9  -1   4  703.18   22.20
  -1   9  -4  688.77   23.98
   9   1   4  686.40   21.50
   9  -1   4  726.57   23.17
  -9   1   4  715.41   21.76
   1   9  -5   10.27    3.53
   1  -9  -5   13.26    4.67
  -9  -1   5   14.97    4.18
  -1  -9  -5   12.84    4.90
  -1   9  -5   12.90    4.11
  -1   9  -5    7.69    6.65
  -9   1   5    7.56    3.41
   9   1   5   17.02    4.72
   1   9  -5    7.83    6.42
   9  -1   5   23.47    5.32
  -1  -9  -6   53.93    6.55
  -9   1   6   48.40    5.34
  -1   9  -6   44.09    6.31
  -9  -1   6   39.89    5.23
   1  -9  -6   58.12    6.65
   1   9  -6   45.35    6.20
  -1   9  -6   41.30    8.10
   9   1   6   37.58    5.78
   9  -1   6   49.59    6.81
   1   9  -6   26.07    6.63
  -1   9  -7   -2.88    3.18
  -9   1   7   -2.63    3.03
   1   9  -7   -2.97    3.19
  -9  -1   7   -0.90    3.34
  -1   9  -7   -2.68    6.30
   9  -1   7   -3.98    4.22
   1   9  -7   -2.80    7.02
   9   1   7    3.50    3.69
  -9  -1   8  191.17   10.23
   9   1   8  171.02   13.34
  -9   1   8  186.91    8.61
  -1   9  -8  149.68   11.80
   1   9  -8  170.14   12.24
   9   1   8  195.57   13.85
  -1   9  -8  177.72   16.59
   9  -1   8  191.47   14.77
   1   9  -8  171.06   16.55
   9   1   9   45.55    7.09
   9   1   9   57.31    8.34
   1   9  -9   33.74    8.21
   9  -1   9   63.44    9.28
  -1   9  -9   42.08    9.00
   1   9 -10   57.40   10.77
  -1   9 -10   62.37   11.17
   1   9 -11    5.81    6.85
  -1   9 -11   13.51    7.48
  -1   9 -12  109.15   15.31
   1   9 -12  115.08   15.68
   9   2 -11   10.04    6.42
   9   2 -10    8.67    5.95
   9  -2 -10   10.28    5.95
   2  -9   9   90.72    8.21
  -9  -2  -9   77.24    6.54
   9   2  -9   87.74   11.75
  -9   2  -9   91.08    8.36
   9  -2  -9   86.79   10.89
  -9  -2  -8  132.32    9.37
   2   9   8  127.39    9.46
   2  -9   8  131.92    9.99
  -2  -9   8  135.53    8.61
   9  -2  -8  125.07   12.55
  -9   2  -8  131.86   10.10
   9   2  -8  129.00    8.28
   9   2  -8  147.74   14.44
   2   9   7  470.53   18.97
   2  -9   7  508.07   19.24
  -2   9   7  498.07   10.43
  -2  -9   7  477.17   17.08
  -2   9   7  461.13   10.02
   2   9   7  506.67   12.84
  -9   2  -7  473.63   19.51
   9   2  -7  490.88   17.39
  -9  -2  -7  496.07   18.31
  -2  -9   6   34.68    5.83
  -2   9   6   42.03    4.19
   2   9   6   36.34    5.60
   9   2  -6   35.35    3.15
  -9   2  -6   36.68    6.43
   2   9   6   38.05    4.33
  -9  -2  -6   43.20    6.18
   9   2  -6   37.99    5.34
   2  -9   6   38.22    7.11
  -2   9   5  256.97   11.40
   2   9   5  286.44   12.33
   9   2  -5  282.36   10.80
  -2  -9   5  284.13   13.57
   2   9   5  278.97   14.50
  -9  -2  -5  270.27   14.03
   9   2  -5  291.18   13.87
   2  -9   5  325.92   18.55
  -9   2  -5  269.11   15.23
   2   9   4   84.93    8.36
   2   9   4   62.71    6.65
  -2   9   4   76.59    6.89
  -2  -9   4   82.09    8.42
   9   2  -4   58.35    5.68
  -9  -2  -4   74.47    8.01
   9   2  -4   75.55    7.38
  -9   2  -4   81.98    8.78
   2  -9   4   90.56    9.98
  -2  -9   3  219.57   12.55
   2   9   3  183.80   10.56
   2   9   3  218.45   12.19
   9   2  -3  222.16   12.30
  -9  -2  -3  223.14   12.61
   2  -9   3  227.81   13.93
  -9   2  -3  231.79   13.17
   2   9   3  206.00    5.68
  -2  -9   2  426.18   17.17
   2   9   2  416.65   15.91
   9   2  -2  451.62   17.11
   2  -9   2  466.35   18.41
  -9  -2  -2  461.49   17.74
   2   9   2  439.02   12.11
   2   9   1  738.79   22.46
  -2  -9   1  731.01   22.72
   2  -9   1  717.56   22.80
  -2   9   1  734.34   18.30
   9   2  -1  734.83   22.72
   2   9   1  719.00   18.99
  -2  -9   0  256.53   14.13
   2   9   0  224.83   13.61
   2  -9   0  262.39   14.05
   2  -9   0  228.76   11.68
  -2   9   0  233.10   12.64
   9   2   0  263.14   13.48
   2   9   0  212.59   11.56
   2  -9  -1  724.55   22.52
   2   9  -1  719.41   23.62
  -2  -9  -1  748.20   23.13
   9   2   1  758.71   23.12
   2  -9  -1  691.88   18.67
   2   9  -2  453.62   16.92
   2  -9  -2  454.90   17.14
  -2  -9  -2  442.43   17.83
   2   9  -2  438.04   17.83
  -9  -2   2  441.23   17.11
   9   2   2  456.51   17.49
   2  -9  -2  429.78   12.45
  -9   2   2  458.02   17.28
   2   9  -3  213.31   13.42
  -9  -2   3  215.58   12.39
   2  -9  -3  241.88   13.25
  -2  -9  -3  217.07   13.03
   2  -9  -3  188.44    6.86
  -9   2   3  221.52   11.99
   9   2   3  216.00   11.89
   9  -2   3  239.85   12.82
   2   9  -4   64.64    8.02
   2  -9  -4   91.09    8.85
  -2  -9  -4   86.32    9.58
  -9  -2   4   66.05    8.62
   9  -2   4  105.59    9.85
  -9   2   4   86.77    7.99
  -9  -2   5  278.64   14.27
   2   9  -5  275.54   15.16
  -2  -9  -5  330.59   15.99
   2  -9  -5  285.58   14.07
   9   2   5  325.30   14.76
   2   9  -5  292.09   18.43
   9  -2   5  315.92   16.46
  -2   9  -5  264.08   18.01
  -9   2   5  278.21   13.09
  -9  -2   6   34.54    5.35
   2  -9  -6   37.20    5.90
  -2   9  -6   43.09    6.55
   2   9  -6   28.90    5.07
  -2   9  -6   37.81    8.72
   9   2   6   40.94    6.04
  -9   2   6   48.57    5.49
   2   9  -6   40.45    8.92
   9  -2   6   42.36    6.90
   2   9  -7  499.82   20.60
  -9  -2   7  498.20   17.97
  -9   2   7  502.70   15.98
   2  -9  -7  530.18   17.89
  -2   9  -7  471.52   20.41
  -2   9  -7  511.06   25.42
   9   2   7  486.41   20.11
   9  -2   7  476.50   22.19
   2   9  -7  484.17   24.77
   9   2   8  125.42   11.22
  -9  -2   8  133.46    8.92
  -2   9  -8  105.84    9.54
   2   9  -8  112.06    9.43
  -9   2   8  121.44    6.29
   9  -2   8  132.61   12.30
   9   2   8  134.61   11.14
   2   9  -8  108.17   12.67
  -2   9  -8  120.88   13.67
   9   2   9   69.23    8.54
   2   9  -9   54.70   10.10
  -2   9  -9   75.15   11.88
   9   2   9   82.67    9.34
  -2   9 -10    3.32    5.62
   2   9 -10   -7.35    7.48
  -2   9 -11   16.08    7.62
   2   9 -11   -2.55    7.04
  -2   9 -12    1.71    6.22
   2   9 -12   32.63   10.81
   9   3 -11  -18.87    8.06
   9   3 -10   76.47   11.55
   9  -3 -10   74.07    9.89
  -9  -3  -9  224.59   11.01
   3  -9   9  229.94   13.28
  -9   3  -9  229.23   13.49
   9   3  -9  240.06   19.38
   9  -3  -9  241.66   16.74
  -9  -3  -8  205.06   12.10
  -3  -9   8  226.54   11.43
   3  -9   8  231.53   14.45
   9   3  -8  267.46   19.85
   9   3  -8  188.26   11.29
  -9   3  -8  209.70   14.36
  -3   9   7   32.65    2.74
  -3  -9   7   37.54    5.74
  -9   3  -7   31.77    6.31
  -3   9   7   26.50    2.66
   3   9   7   39.60    4.13
  -9  -3  -7   35.72    6.01
   9   3  -7   33.96    5.36
  -3   9   6   -1.75    2.68
  -3  -9   6    2.46    3.67
   9   3  -6    2.05    1.81
   3  -9   6    2.62    4.21
  -9  -3  -6    4.20    3.81
   3   9   6    3.16    2.29
   9   3  -6   -1.21    3.29
  -9   3  -6    1.45    4.69
   3   9   5  196.91   10.17
   9   3  -5  209.00    9.27
  -3  -9   5  232.46   11.86
  -3   9   5  197.84    9.75
   3   9   5  215.87   12.75
  -9   3  -5  208.71   12.64
  -9  -3  -5  208.07   11.71
   9   3  -5  215.90   12.01
   3  -9   5  232.39   15.78
   3   9   4 1071.22   27.38
   3   9   4 1133.18   30.99
   9   3  -4 1063.34   25.73
  -3  -9   4 1149.74   29.40
  -9   3  -4 1078.72   30.67
  -9  -3  -4 1067.22   29.71
   3  -9   4 1142.02   34.54
   9   3  -4 1105.19   29.80
   3   9   3  604.89   20.92
   9   3  -3  561.72   17.92
   3   9   3  565.43   18.77
  -3  -9   3  603.29   20.35
  -9  -3  -3  607.35   21.04
  -9   3  -3  616.78   21.69
   3  -9   3  591.29   22.64
   3   9   3  558.01   12.21
   9   3  -3  579.23   20.32
  -3  -9   2  646.34   21.10
   3   9   2  601.69   20.34
   9   3  -2  652.21   21.40
  -9  -3  -2  631.91   21.37
   3  -9   2  617.58   21.97
   3   9   2  633.20   15.68
  -3  -9   1  833.05   24.54
   3   9   1  842.20   24.49
   9   3  -1  836.07   24.57
   3  -9   1  803.86   23.90
   3   9   1  794.74   20.61
  -3  -9   0 1346.32   33.49
   3   9   0 1373.14   33.63
   3   9   0 1359.96   30.88
  -3   9   0 1375.58   30.00
   3  -9   0 1354.54   30.99
   9   3   0 1325.09   33.26
  -3  -9  -1  906.93   25.89
   3  -9  -1  831.33   24.47
   3   9  -1  829.53   25.31
   9   3   1  840.91   24.73
   3  -9  -1  833.31   21.16
  -3  -9  -2  657.59   21.17
   3   9  -2  631.39   20.86
   3   9  -2  653.69   22.23
  -9  -3   2  650.40   21.35
  -3  -9  -2  618.31   22.10
   3  -9  -2  640.89   20.65
  -9   3   2  676.02   21.36
   3  -9  -2  635.55   16.54
   9   3   2  634.95   21.42
  -3  -9  -3  562.45   19.19
  -3  -9  -3  596.80   21.12
  -9  -3   3  552.82   20.16
   3  -9  -3  628.53   20.66
   3   9  -3  587.13   21.56
   9   3   3  579.36   20.08
  -9   3   3  603.89   19.80
   3  -9  -3  565.45   13.80
   9  -3   3  573.26   20.32
  -9  -3   4 1098.77   30.24
  -3  -9  -4 1149.79   31.63
   3   9  -4 1109.18   32.05
   3  -9  -4 1170.61   29.23
  -9   3   4 1121.41   28.40
   9  -3   4 1126.95   31.36
   3  -9  -4 1042.81   19.54
   9   3   4 1091.51   29.84
   3  -9  -5  206.65   11.41
  -9  -3   5  213.50   12.24
  -3  -9  -5  234.67   13.58
   3   9  -5  206.44   12.80
   9   3   5  214.87   11.27
  -9   3   5  198.23   10.81
   9  -3   5  229.26   14.09
  -3   9  -5  207.52   15.82
   3   9  -5  212.07   15.94
   3  -9  -6    3.63    3.79
   3   9  -6   -1.12    3.86
  -9  -3   6   -1.27    3.68
   9  -3   6    1.95    3.84
   3   9  -6    1.18    6.36
  -9   3   6    1.41    3.15
  -3   9  -6    2.90    5.87
   9   3   6    0.14    3.02
   3   9  -7   33.19    5.89
  -3   9  -7   33.15    6.32
   3  -9  -7   35.17    5.63
  -9   3   7   40.49    4.81
  -9  -3   7   32.30    5.80
   9   3   7   39.90    7.11
   9  -3   7   48.42    7.89
   3   9  -7   31.58    9.49
  -3   9  -7   37.80    9.21
   9   3   7   37.45    6.25
   3   9  -8  210.64   14.03
  -9   3   8  198.29    8.19
   9   3   8  192.52   15.20
  -3   9  -8  215.45   14.59
   9  -3   8  254.21   17.49
   9   3   8  225.89   14.32
  -3   9  -8  227.55   19.76
   3   9  -8  212.00   19.86
  -3   9  -9  219.60   19.10
   3   9  -9  215.33   18.82
  -3   9 -10   90.28   12.67
   3   9 -10   72.09   11.72
   3   9 -11   -7.12    7.30
  -3   9 -11    1.66    7.06
   3   9 -12   45.00   11.10
  -3   9 -12   34.93    9.56
   9   4 -11   60.37   10.74
   9   4 -10    5.55    5.55
   9  -4 -10   16.86    5.73
   4  -9   9   99.99    9.18
  -9  -4  -9   90.01    7.05
  -9   4  -9   75.68    8.14
   9   4  -9  103.59   13.55
   9  -4  -9  105.51   11.19
  -9  -4  -8  547.44   19.08
  -4  -9   8  541.86   16.65
   9   4  -8  517.37   19.13
  -9   4  -8  506.57   21.74
   9   4  -8  577.52   28.44
  -9  -4  -7   18.63    4.79
  -4  -9   7   28.08    4.83
  -4   9   7   19.96    2.43
   9   4  -7   21.08    7.26
   4   9   7   14.45    3.03
  -4   9   7   19.49    2.47
  -9   4  -7   15.09    5.57
   9   4  -7   20.50    4.35
   9   4  -6   72.83    5.27
  -4   9   6   69.39    5.72
  -9  -4  -6   81.25    8.27
  -4  -9   6   79.06    7.35
   4   9   6   84.14    6.87
  -9   4  -6   74.79    8.58
   9   4  -6   90.87    8.62
   4  -9   6   89.04   10.82
  -4  -9   5  120.56    9.42
   9   4  -5   81.89    6.56
  -9  -4  -5  103.38    9.62
  -9   4  -5  106.32   10.63
   4  -9   5  121.57   11.80
   9   4  -5   99.04    9.01
   4   9   5   97.10    7.93
   9   4  -4  808.83   22.73
   4   9   4  857.73   27.70
   4   9   4  826.82   24.16
  -4  -9   4  884.70   25.86
   9   4  -4  824.71   26.00
  -9  -4  -4  860.06   26.09
   4  -9   4  925.64   30.83
   4   9   3  187.60   12.02
  -4  -9   3  170.56   11.25
   4   9   3  165.85   10.47
   9   4  -3  164.65   10.04
   4  -9   3  181.50   12.95
  -9  -4  -3  167.77   11.33
   9   4  -3  179.79   11.81
   9   4  -2  540.80   18.64
  -4  -9   2  573.66   20.22
   4   9   2  567.20   19.99
   9   4  -2  580.60   20.56
  -9  -4  -2  549.13   20.10
   4  -9   2  588.53   21.30
  -4  -9   1 1329.91   33.07
   9   4  -1 1290.76   32.32
   4   9   1 1359.79   33.50
   9   4  -1 1305.53   33.25
   4  -9   1 1322.43   33.09
   4   9   0 1472.09   37.58
  -4  -9   0 1609.63   38.88
  -4   9   0 1556.09   33.83
   9   4   0 1444.54   37.38
   4  -9   0 1541.02   35.01
   4   9  -1 1321.63   33.73
  -4  -9  -1 1348.12   33.83
   4  -9  -1 1252.89   28.79
   9   4   1 1305.46   33.42
  -9  -4   2  583.98   21.00
   4   9  -2  586.39   21.22
   4   9  -2  574.58   20.00
   4  -9  -2  597.94   19.92
  -4  -9  -2  588.08   21.80
  -4  -9  -2  570.56   20.05
   9   4   2  563.96   20.33
  -9   4   2  578.98   19.99
   4  -9  -2  574.21   15.98
   4  -9  -3  186.57   12.10
   4   9  -3  177.60   11.38
   4   9  -3  171.35   12.48
  -4  -9  -3  172.57   11.03
  -9  -4   3  178.97   11.98
  -4  -9  -3  182.89   12.96
   4  -9  -3  168.22    7.82
  -9   4   3  162.64   10.97
   9  -4   3  195.95   12.20
   9   4   3  172.58   11.16
  -4  -9  -4  963.62   28.72
   4  -9  -4  900.04   26.02
   4   9  -4  884.27   28.05
  -9  -4   4  877.52   26.86
  -4  -9  -4  806.82   24.42
   9   4   4  821.65   25.96
  -9   4   4  812.68   24.72
   9  -4   4  871.69   28.32
   4   9  -5  104.34    9.57
   4  -9  -5  100.12    8.79
  -9  -4   5  107.03    9.62
  -4  -9  -5   84.53    7.97
   9   4   5  119.12    8.52
   9   4   5  102.16    9.10
  -4   9  -5  104.81   13.07
  -9   4   5  114.22    8.73
   4   9  -5  106.67   12.09
   9  -4   5  115.51   11.37
   4  -9  -6   80.36    7.71
  -9  -4   6   86.78    8.54
   9   4   6   77.71    9.65
   4   9  -6   76.28    8.65
  -9   4   6   83.20    7.24
   4   9  -6   89.26   11.60
   9   4   6   86.96    7.73
  -4   9  -6   95.01   11.76
   9  -4   6  100.12   10.42
   4  -9  -6   74.95    4.38
  -9   4   7   26.36    4.04
   9   4   7   25.09    6.07
  -9  -4   7   16.00    4.85
   4  -9  -7   19.24    4.28
   4   9  -7   22.23    4.93
   9  -4   7   24.97    6.35
   9   4   7   23.29    5.09
   4   9  -7   21.44    8.49
  -4   9  -7   18.49    7.89
   4  -9  -7   17.50    2.27
  -9   4   8  524.99   12.94
   4   9  -8  545.88   22.03
  -4   9  -8  493.83   21.55
   9   4   8  539.10   23.80
   4   9  -8  601.36   29.96
  -4   9  -8  556.23   27.98
   9   4   8  525.92   20.87
  -4   9  -9  102.20   13.48
   4   9  -9   84.67   12.25
  -4   9 -10   18.60    7.70
   4   9 -10   -7.11    7.28
  -4   9 -11   70.02   11.70
   4   9 -11   61.54   12.42
   4   9 -12   16.94    7.20
  -4   9 -12   43.80   10.16
   9   5 -12   25.64    8.49
   9   5 -11   14.33    8.28
   9   5 -10   18.48    7.02
   9  -5  -9  220.81   15.27
  -9   5  -9  219.25   14.18
   9   5  -9  212.92   19.10
  -9  -5  -8  242.85   12.35
   9   5  -8  233.86   12.94
   9   5  -8  297.68   20.66
  -9   5  -8  237.68   14.87
  -5   9   7   58.04    4.56
   9  -5  -7   66.73    4.20
  -9  -5  -7   68.11    7.49
  -5  -9   7   74.45    7.04
   9   5  -7   68.71   10.64
   5   9   7   66.76    5.95
   9   5  -7   75.23    8.08
  -5   9   7   63.92    4.69
  -9   5  -7   80.58    9.79
   9  -5  -6  445.13   13.71
   9   5  -6  425.18   13.59
  -5  -9   6  449.14   16.74
  -9  -5  -6  449.80   17.88
   5  -9   6  459.75   23.45
   9   5  -6  442.68   18.61
   5   9   6  444.91   15.96
  -9  -5  -5  646.87   21.81
  -5  -9   5  637.44   20.72
   9   5  -5  617.53   18.51
   9   5  -5  644.41   22.77
   5   9   5  652.56   20.68
   5  -9   5  674.84   27.42
   9   5  -4   83.21    7.60
  -5  -9   4   81.78    8.86
   5   9   4   73.49    7.39
  -9  -5  -4   80.16    9.25
   5  -9   4   85.01   10.69
   9   5  -4   60.88    7.53
  -9  -5  -3  152.66   11.68
   5   9   3  159.64   10.62
   9   5  -3  149.09   10.18
  -5  -9   3  161.87   11.08
   5  -9   3  200.45   13.68
   9   5  -3  149.99   11.93
   9   5  -2  177.78   11.89
  -5  -9   2  173.05   13.29
   5   9   2  174.81   11.75
  -9  -5  -2  167.31   13.27
   9   5  -2  179.30   12.41
   5  -9   2  192.25   14.04
   5   9   1  650.82   22.40
  -5  -9   1  667.17   22.67
   9   5  -1  629.75   22.41
   5  -9   1  674.89   22.81
   9   5  -1  615.68   22.54
  -5  -9   0 1474.49   36.76
   5   9   0 1512.30   36.93
   5  -9   0 1528.00   34.21
   9   5   0 1529.41   36.94
  -5  -9  -1  645.02   23.43
   5   9  -1  622.30   23.18
   9   5   1  651.65   22.53
   5  -9  -1  643.84   19.32
  -5  -9  -2  211.02   13.24
   5   9  -2  207.42   13.07
  -9  -5   2  204.70   13.38
   5   9  -2  215.27   12.70
  -5  -9  -2  201.28   13.62
   9  -5   2  230.76   12.97
   5  -9  -2  184.90    9.86
   9   5   2  206.45   12.68
  -9   5   2  176.70   12.89
   5   9  -3  149.52   12.22
  -5  -9  -3  150.79   11.23
  -9  -5   3  158.33   11.83
   5   9  -3  165.99   11.17
   5  -9  -3  175.08   11.45
  -5  -9  -3  169.98   13.30
  -9   5   3  147.77   10.91
   9   5   3  167.86   11.38
   9  -5   3  190.52   12.85
   5   9  -4   66.50    7.87
  -5  -9  -4  116.22   11.06
   5   9  -4   81.63    8.13
   5  -9  -4   57.58    8.17
  -5  -9  -4   45.58    6.29
  -9   5   4   52.35    6.74
   9   5   4   58.76    6.88
   9  -5   4   74.46    9.74
  -5  -9  -5  652.47   20.86
   5  -9  -5  625.18   20.21
   5   9  -5  647.12   24.02
   5   9  -5  643.27   27.65
   9   5   5  665.66   21.93
  -5   9  -5  654.97   26.35
   9  -5   5  659.54   25.62
  -9   5   5  619.65   19.60
   9   5   5  597.46   18.85
   5   9  -6  444.88   19.86
   9   5   6  435.85   20.90
   5  -9  -6  452.81   16.54
  -5  -9  -6  440.06   16.37
   5   9  -6  441.38   24.07
   9   5   6  428.66   16.35
   9  -5   6  449.72   21.91
  -5   9  -6  468.83   23.14
  -9   5   6  453.93   15.84
   9   5   7   73.68    9.29
  -9   5   7   71.45    6.32
   5   9  -7   74.60    8.41
   5  -9  -7   73.31    6.98
   5  -9  -7   69.56    4.91
   5   9  -7   77.48   12.72
   9  -5   7   73.83    9.54
   9   5   7   71.74    7.39
  -5   9  -7   89.70   12.20
  -9   5   8  252.78    8.44
   5   9  -8  235.49   14.33
   9   5   8  165.14   13.71
   5  -9  -8  239.12    8.61
   5   9  -8  298.75   21.72
   9   5   8  247.89   13.56
  -5   9  -8  240.12   18.47
  -5   9  -9  200.10   18.06
   5   9  -9  220.26   19.33
   5   9 -10   12.78    6.79
  -5   9 -10   15.17    8.17
   5   9 -11   11.20    7.15
  -5   9 -11   45.45   11.08
   5   9 -12   24.08    8.94
   9   6 -12   47.24   10.56
   9   6 -11   46.84   10.36
   9   6 -10   47.04   10.27
   9  -6  -9  191.49   13.42
  -9   6  -9  210.18   14.35
   9   6  -9  205.51   18.95
   6   9   8  132.66   11.78
  -9  -6  -8  140.13    9.57
   9   6  -8  128.15   10.10
   9   6  -8  132.79   14.14
  -9   6  -8  116.85   10.60
  -6  -9   7  172.24    9.72
   9  -6  -7  165.24    7.44
  -6   9   7  170.77    7.98
   6   9   7  165.82   12.98
  -9  -6  -7  166.59   10.85
   9   6  -7  156.48   14.75
  -6   9   7  170.69    7.88
   6   9   7  165.47    9.40
   9   6  -7  163.36   11.48
  -6  -9   6  299.24   13.60
   6   9   6  298.94   16.59
  -9  -6  -6  283.03   14.35
   9  -6  -6  273.94   11.54
   9   6  -6  276.20   11.48
   6  -9   6  300.61   19.09
   6   9   6  299.34   13.57
   9   6  -6  303.36   15.75
   6   9   6  299.18    7.98
  -6  -9   5  192.61   12.36
   9   6  -5  183.06   11.06
  -9  -6  -5  178.75   12.87
   9   6  -5  207.69   13.97
   6  -9   5  241.16   17.54
   6   9   5  196.72   12.52
   6   9   5  217.10    7.51
   9   6  -4  588.01   19.88
  -9  -6  -4  578.72   21.79
  -6  -9   4  555.29   20.79
   6   9   4  576.59   20.80
   6  -9   4  651.43   25.67
   9   6  -4  550.57   21.90
  -6  -9   3  177.81   11.29
   6   9   3  200.72   11.64
   9   6  -3  187.84   11.01
  -9  -6  -3  184.92   11.68
   9   6  -3  219.99   12.80
   6  -9   3  212.56   13.64
  -9  -6  -2  703.85   23.63
   9   6  -2  685.69   22.49
   6   9   2  692.57   23.02
   6  -9   2  718.90   24.51
   9   6  -2  688.88   23.67
   6   9   1  109.68    9.54
  -6  -9   1  114.19   10.23
   9   6  -1  100.19    9.43
   6  -9   1  114.06   10.07
   9   6  -1  114.11    9.84
   6   9   0  315.39   16.45
  -6  -9   0  309.29   16.30
   6  -9   0  335.85   14.74
   9   6   0  290.08   16.29
   6   9  -1  106.10    9.92
  -6  -9  -1  111.84   10.53
   6  -9  -1  123.36    8.91
   9   6   1  101.69    9.94
   6   9  -2  714.69   23.42
  -6  -9  -2  732.44   25.10
  -6  -9  -2  716.29   23.89
   6   9  -2  705.86   24.75
   9  -6   2  732.70   23.96
   9   6   2  709.48   23.97
   6  -9  -2  713.91   19.64
  -6  -9  -3  184.62   11.60
   6   9  -3  216.28   12.05
  -6  -9  -3  218.49   13.60
   6   9  -3  205.50   12.91
   9  -6   3  218.55   13.05
   9   6   3  199.99   12.09
  -9   6   3  177.71   11.12
   6  -9  -4  564.47   19.99
  -6  -9  -4  527.31   20.39
   6   9  -4  567.33   20.08
   6   9  -4  555.35   22.95
  -9   6   4  526.12   19.64
   9   6   4  560.11   21.24
   9  -6   4  583.64   24.38
   6   9  -5  194.13   14.51
  -6  -9  -5  191.78   12.46
   9   6   5  207.78   14.47
   6  -9  -5  256.51   13.40
  -9   6   5  197.77   11.81
  -6   9  -5  257.29   17.30
   6   9  -5  223.33   18.53
   9  -6   5  250.29   16.48
   9   6   5  197.89   12.89
   9   6   5  233.36   11.24
  -6  -9  -6  292.67   13.62
   9   6   6  288.29   16.93
   6   9  -6  300.59   16.27
   6  -9  -6  289.02   13.21
   9   6   6  281.25   12.60
   6   9  -6  287.84   19.43
  -6   9  -6  315.21   18.86
   9   6   6  286.46   14.36
   9  -6   6  303.03   18.13
  -9   6   6  285.61   12.87
  -6  -9  -7  157.19    9.51
   6   9  -7  169.94   12.42
   6  -9  -7  174.38    9.63
   9   6   7  162.02   12.97
   6   9  -7  167.98   15.89
  -9   6   7  166.47    8.71
  -6   9  -7  176.13   15.18
   6  -9  -7  178.99    8.66
   9   6   7  165.00    9.99
   9   6   8  110.11   11.05
   6   9  -8  122.69   10.50
   6  -9  -8  150.78    8.17
  -9   6   8  141.35    6.13
   6   9  -8  133.91   15.51
   9   6   8  137.29    9.63
   6  -9  -8  132.98    7.60
  -6   9  -8  143.56   14.15
  -6   9  -9  224.09   18.51
   6   9  -9  215.31   19.91
  -6   9 -10   69.88   11.56
   6   9 -10   36.49    9.59
  -6   9 -11   64.44   11.59
   6   9 -11   30.71    9.23
   6   9 -12   35.69   10.44
   9   7 -12   10.39    6.98
   9   7 -11    1.25    7.28
   9   7 -10  168.39   17.78
  -9   7  -9   50.58    8.26
   9  -7  -9   46.93    7.04
   9   7  -9   42.24    9.48
   9  -7  -8   14.47    2.17
  -7   9   8    5.46    1.35
   7   9   8    7.41    4.34
  -9  -7  -8   12.17    4.44
   9   7  -8   15.40    7.01
   9   7  -8    9.68    3.96
  -9   7  -8   11.11    4.85
   9  -7  -7  173.79    8.42
   7   9   7  148.60   12.73
  -9  -7  -7  182.42   11.49
   7   9   7  161.13    9.82
   7   9   7  185.40    6.76
   9   7  -7  175.83   15.74
  -7   9   7  161.22    8.37
   9   7  -7  162.70   11.80
   9   7  -6   96.52    7.14
   9  -7  -6   87.12    7.12
  -7  -9   6   83.76    7.40
  -9  -7  -6   93.75    8.72
   7   9   6   90.93    9.52
   7   9   6   94.50    5.19
  -7   9   6   93.40    6.95
   9   7  -6   89.31    8.95
   7   9   6   90.37    7.76
  -7  -9   5  198.14   11.90
   9   7  -5  198.69   11.09
  -9  -7  -5  205.52   12.74
   7   9   5  246.75   15.13
   9   7  -5  223.13   13.73
   7   9   5  205.85   12.17
   7  -9   5  221.51   15.83
   7   9   5  216.19    8.13
  -7  -9   4  291.43   13.96
   9   7  -4  297.53   13.82
  -9  -7  -4  296.83   15.40
   9   7  -4  303.36   15.76
   7   9   4  284.91   14.24
   7  -9   4  310.97   17.53
   9   7  -3  412.52   17.70
  -9  -7  -3  371.29   17.55
  -7  -9   3  378.76   18.05
   9   7  -3  392.95   19.29
   7   9   3  391.33   17.54
   7  -9   3  458.96   20.72
   9   7  -2  601.35   21.48
   7   9   2  591.53   21.96
  -7  -9   2  625.46   22.01
  -9  -7  -2  593.17   22.25
   9   7  -2  598.27   22.49
   7  -9   2  600.48   22.68
   9   7  -1  808.39   26.26
   7   9   1  766.94   26.39
  -7  -9   1  756.88   25.77
   7  -9   1  811.42   25.69
   9   7  -1  819.85   26.57
  -7  -9   0   21.40    6.07
   7   9   0   13.64    4.27
   7  -9   0   31.53    5.21
   9   7   0   15.15    4.93
  -7  -9  -1  783.33   27.20
   7   9  -1  804.06   26.90
   7  -9  -1  814.65   23.37
   9   7   1  759.55   25.83
   9  -7   1  837.34   25.53
  -7  -9  -2  574.67   22.01
  -7  -9  -2  586.35   23.03
   7   9  -2  586.48   22.78
   7   9  -2  608.05   21.91
   9  -7   2  603.85   22.13
   9   7   2  598.56   22.19
   7   9  -3  400.17   17.48
   7   9  -3  386.98   19.00
  -7  -9  -3  386.72   18.52
   9  -7   3  419.30   19.66
   9   7   3  405.44   18.42
   9   7   4  288.73   16.36
   7  -9  -4  254.97   13.44
   7   9  -4  280.78   15.41
  -7  -9  -4  274.05   14.31
   7   9  -4  291.01   13.96
  -9   7   4  273.33   13.19
   9   7   4  284.51   14.71
   9  -7   4  309.59   17.36
   7   9  -5  215.65   14.06
  -7  -9  -5  221.95   12.85
   7   9  -5  212.55   11.61
   7  -9  -5  212.29   11.76
   9   7   5  209.70   14.47
  -7   9  -5  232.35   16.33
   9  -7   5  247.81   16.05
   9   7   5  209.03   12.59
  -9   7   5  187.86   10.95
   7   9  -5  209.62   17.24
   7  -9  -6   84.73    7.34
   7   9  -6   97.45    9.38
  -7  -9  -6   89.11    7.97
   9   7   6  101.08   10.63
   9   7   6   85.75    6.69
  -9   7   6   94.14    7.61
   7   9  -6   96.32   12.32
   9   7   6   90.81    8.04
  -7   9  -6  105.63   11.84
   9  -7   6   96.09   10.42
   7  -9  -7  152.97    9.18
   7   9  -7  151.74   11.96
   9   7   7  156.83   13.21
  -7  -9  -7  164.17   10.39
  -7   9  -7  156.35   14.52
  -9   7   7  165.59    8.94
   9   7   7  176.35    9.78
   7   9  -7  158.23   15.60
   7  -9  -8   15.13    3.43
  -9   7   8    8.03    2.03
   9   7   8   -5.39    5.31
   7   9  -8   10.72    7.77
  -7   9  -8    9.28    6.38
   7   9  -8    7.49    3.50
   7  -9  -8   11.82    3.79
   9   7   8   15.48    4.08
  -7   9  -9   41.56    9.23
   7   9  -9   59.38   10.78
   7   9 -10  162.22   17.49
   7   9 -11   20.62    8.39
   7   9 -12  -10.02    7.42
   9   8 -12   37.44    9.86
   9   8 -11   15.42    8.33
   9   8 -10    1.14    7.30
   9   8  -9   37.19    9.25
   9  -8  -9   47.00    6.84
  -9   8  -9   47.02    8.50
  -9  -8  -8  116.92    8.99
   9  -8  -8  131.89    6.52
   8   9   8  130.24   12.11
   9   8  -8  116.07   13.81
   9   8  -8  122.82   10.56
  -8   9   8  121.67    5.89
   9  -8  -7   25.70    4.24
  -9  -8  -7   33.36    5.93
   8   9   7   26.28    6.51
   9   8  -7   28.02    9.02
   8   9   7   29.24    3.46
   8   9   7   29.54    5.18
   9   8  -7   26.03    5.60
  -8   9   7   20.26    4.01
  -8  -9   6    7.21    5.12
   8   9   6   18.38    5.46
   9   8  -6   18.97    4.23
   9  -8  -6   16.21    4.21
  -9  -8  -6   14.68    5.15
  -8   9   6   18.02    4.38
   8   9   6   19.56    3.19
   8   9   6   18.72    4.96
   9   8  -6   17.10    4.93
   9   8  -6   19.70    7.80
  -9  -8  -5  318.24   16.97
   9   8  -5  335.33   15.64
   8   9   5  358.97   20.09
  -8  -9   5  318.55   15.64
   8   9   5  376.74   17.38
   9   8  -5  355.61   18.29
   8  -9   5  397.86   21.35
  -9  -8  -4   22.70    5.77
   9   8  -4   33.00    5.80
   8   9   4   48.38    7.59
  -8  -9   4   23.16    5.42
   8   9   4   41.09    6.37
   8  -9   4   52.80    8.29
   9   8  -4   37.72    6.46
   9   8  -3  139.32   12.22
   9   8  -3  139.86   10.66
  -9  -8  -3  126.72   10.88
  -8  -9   3  116.38   10.88
   8  -9   3  170.72   13.21
   8   9   3  123.11   10.19
   9   8  -2  342.78   17.14
   9   8  -2  341.75   16.10
  -8  -9   2  320.10   16.10
  -9  -8  -2  342.08   17.07
   8  -9   2  343.27   16.88
   8   9   2  331.86   16.33
   8   9   1 1225.44   34.29
  -8  -9   1 1135.23   33.37
   9   8  -1 1211.44   34.00
   9   8  -1 1268.96   35.16
   8  -9   1 1210.51   33.26
  -8  -9   0    0.47    5.97
   8  -9   0    7.14    3.86
   9   8   0   11.55    4.32
   8   9   0    3.70    4.41
   8   9  -1 1136.88   34.51
   8   9  -1 1216.42   33.92
  -8  -9  -1 1154.09   34.75
   9  -8   1 1219.70   33.03
   9   8   1 1207.14   34.32
   8   9  -2  319.86   16.61
   8   9  -2  361.43   16.79
  -8  -9  -2  321.51   16.76
   9   8   2  327.68   16.36
   9  -8   2  331.62   16.59
   9   8   3  131.61   11.68
   8   9  -3  128.40   10.52
  -8  -9  -3  137.57   11.38
   8   9  -3  150.71   12.04
   9  -8   3  151.36   12.23
   9   8   3  139.60   11.47
   8   9  -4   36.70    6.30
  -8  -9  -4   32.87    6.49
   9   8   4   45.94    7.35
   9   8   4   37.61    6.23
   8   9  -4   28.81    5.47
   9  -8   4   43.68    7.18
   8  -9  -5  338.88   15.49
   8   9  -5  351.48   15.83
  -8  -9  -5  324.30   16.66
   9   8   5  340.43   19.64
   8   9  -5  371.52   19.06
   8   9  -5  411.45   23.20
  -9   8   5  319.58   15.33
   9   8   5  349.21   17.06
   9  -8   5  379.48   20.67
  -9  -8   6   10.05    5.04
   8  -9  -6   20.14    5.06
   9   8   6   18.91    5.75
  -8  -9  -6    9.46    4.39
   8   9  -6   10.11    6.57
   9   8   6   23.73    5.17
  -9   8   6   13.61    4.27
   9   8   6   20.53    3.79
  -8   9  -6   25.72    7.83
   8   9  -6   17.28    4.78
   9   8   7   24.27    6.38
   8  -9  -7   28.20    4.91
  -9  -8   7   26.85    7.52
  -8  -9  -7   20.87    5.14
   8   9  -7   25.37    5.52
  -8   9  -7   39.30    9.04
   8   9  -7   29.35    9.33
   9   8   7   27.13    4.79
  -9   8   7   25.93    4.33
   9   8   7   29.54    4.39
   8  -9  -8  110.30    6.80
   9   8   8  108.53   11.32
  -8  -9  -8  114.07    8.54
  -9   8   8  128.42    6.61
   8   9  -8  109.54   10.47
   8   9  -8  118.68   14.17
   8  -9  -8  114.94    8.36
   8   9  -9   42.31   10.35
   8   9 -10    9.09    7.01
   8   9 -11   13.99    7.57
   8   9 -12   47.09   12.12
   9   9   0 1227.93   35.09
  -9  -9   0 1260.37   35.18
   9  -9   0 1175.34   31.84
   9   9  -1   46.26    8.76
  -9  -9   1   52.00    9.07
   9   9   1   30.41    7.59
   9  -9   1   60.43    8.52
   9   9  -1   37.17    7.97
  -9  -9  -2  989.64   30.88
   9   9  -2 1030.87   30.46
   9   9  -2 1017.35   31.97
  -9  -9   2  956.78   29.61
   9   9   2  983.36   30.76
   9  -9   2  997.87   31.12
   9   9   3  326.29   19.67
   9   9  -3  354.65   18.75
  -9  -9  -3  324.15   17.43
  -9  -9   3  332.59   16.90
   9   9  -3  317.12   17.21
   9  -9   3  367.83   19.89
   9   9   3  331.30   17.55
  -9  -9   4    0.12    6.59
   9   9  -4   -0.13    4.13
   9   9   4   -4.68    5.98
  -9  -9  -4    0.04    5.91
   9   9  -4    3.50    3.85
   9  -9   4   12.62    4.63
   9   9   4    6.96    3.67
  -9  -9  -5   41.52    7.54
   9   9   5   52.60    8.78
   9   9  -5   53.22    7.16
  -9  -9   5   43.34    8.38
   9   9  -5   47.92    8.08
   9  -9   5   63.15    9.16
   9   9   5   54.06    7.37
  -9   9   5   37.56    6.39
   9  -9  -6    5.85    3.94
  -9  -9  -6    8.51    4.62
   9   9   6   11.93    5.04
   9   9  -6   15.60    4.29
  -9  -9   6    4.01    4.79
   9   9   6   17.49    3.61
   9   9   6    8.96    4.00
   9   9  -6    7.87    4.06
   9   9  -6    7.63    6.83
  -9   9   6    5.50    3.56
   9   9   7  127.52   13.17
   9  -9  -7  114.45    8.86
  -9  -9  -7   96.99    9.76
   9   9   7  123.79    7.57
   9   9  -7  109.46   11.06
  -9   9   7   95.93    8.36
   9   9  -7  114.68   14.74
   9   9   7  112.45    9.62
  -9  -9  -8    5.17    4.20
   9  -9  -8    3.59    2.44
   9   9   8    5.08    4.15
   9   9  -8    5.27    3.51
  -9   9   8    6.53    2.19
   9   9  -8   -2.84    7.30
   9   9  -9   62.52   12.23
   9   9 -10   49.64   11.15
   9   9 -11   26.78    9.74
   9   9 -12   -4.13    6.90
  10   0 -11   -8.15    6.44
  10   0 -10   98.19   12.31
   0 -10   9    2.66    3.28
  10   0  -9    7.40    5.97
 -10   0  -9   -4.33    4.35
   0 -10   8  104.06    9.38
 -10   0  -8   96.25    9.31
   0 -10   7    2.11    3.75
   0  10   7   -2.10    2.32
 -10   0  -7   -0.69    3.99
   0 -10   6  357.48   16.97
   0  10   6  387.19   13.58
  10   0  -6  408.53   11.62
 -10   0  -6  382.91   17.89
   0  10   5   -3.99    3.65
   0  10   5   -8.70    4.11
   0 -10   5   -1.73    4.67
 -10   0  -5   -4.12    4.48
   0 -10   5   -2.38    4.23
  10   0  -5   -3.08    3.69
   0  10   4  723.95   23.15
   0  10   4  674.97   20.90
   0 -10   4  702.22   23.36
   0 -10   4  751.16   27.79
  10   0  -4  676.64   22.06
 -10   0  -4  702.95   24.05
   0  10   3    0.57    3.29
   0  10   3   -6.41    4.35
   0 -10   3   -0.62    4.79
 -10   0  -3    0.22    5.15
   0 -10   3   -1.94    4.37
  10   0  -3   -4.27    3.99
   0  10   2  712.15   23.08
   0  10   2  651.36   22.41
   0 -10   2  739.93   24.18
   0  10   2  622.81   16.28
  10   0  -2  669.74   23.10
   0 -10   2  698.73   25.11
   0  10   1   -1.08    4.46
   0 -10   1    0.14    6.06
   0  10   1    2.72    3.59
   0 -10   1   -0.92    4.38
  10   0  -1    2.70    3.52
   0  10   0  149.16    9.98
   0 -10   0  151.59   10.24
   0 -10   0  149.21    8.85
  10   0   0  150.86   10.12
   0  10   0  154.62    9.16
   0  10  -1    0.42    4.05
   0 -10  -1   11.11    6.79
   0  10  -1    2.76    4.98
   0 -10  -1   -0.42    2.98
  10   0   1    2.52    3.80
   0 -10  -2  695.52   25.27
   0  10  -2  703.16   25.08
 -10   0   2  743.70   23.89
   0  10  -3   -0.25    4.06
   0 -10  -3    0.18    5.48
 -10   0   3    0.50    4.75
   0  10  -4  724.47   25.56
   0 -10  -4  724.50   24.03
  10   0   4  741.60   23.32
 -10   0   4  678.82   22.80
   0  10  -5   -5.99    5.20
   0 -10  -5   -4.12    4.80
 -10   0   5    0.56    3.56
   0  10  -5  -11.84    8.53
  10   0   5    6.32    4.37
   0 -10  -6  391.36   17.86
   0  10  -6  391.20   19.03
 -10   0   6  390.13   16.53
  10   0   6  393.07   18.88
   0  10  -6  363.20   21.80
 -10   0   7    0.28    3.25
   0  10  -7   -6.74    4.31
  10   0   7    2.87    3.79
   0  10  -7   -9.55    7.97
   0  10  -8   75.23    8.28
 -10   0   8  101.14    7.73
  10   0   8  120.57   11.37
   0  10  -8   76.59   11.56
   0  10  -9  -18.00    9.77
   0  10 -10   88.95   13.76
   0  10 -11    2.66    6.34
   0  10 -12   32.94    9.64
  10   1 -11    0.03    5.27
  10   1 -10   10.22    7.15
  10  -1 -10   11.56    6.64
 -10  -1  -9  188.61   11.46
  -1 -10   9  191.65   10.35
   1 -10   9  187.39   11.56
  10  -1  -9  179.05   15.62
 -10   1  -9  186.71   11.90
  10   1  -9  200.63   17.12
  -1 -10   8   44.70    5.97
   1 -10   8   52.53    6.97
  10   1  -8   48.62    9.63
 -10  -1  -8   39.07    6.03
 -10   1  -8   55.49    7.39
  -1 -10   7  278.82   13.77
  -1  10   7  287.96    9.27
   1 -10   7  265.29   14.27
   1  10   7  290.66    9.87
  10   1  -7  264.44   12.69
 -10   1  -7  269.56   14.68
 -10  -1  -7  276.55   14.28
   1  10   6    5.68    3.28
  -1 -10   6    7.87    4.38
   1 -10   6    8.09    4.58
  10   1  -6    7.88    2.41
  10  -1  -6    4.53    2.07
  -1  10   6    4.97    2.41
   1 -10   6    2.99    4.33
 -10  -1  -6    6.38    4.37
 -10   1  -6    7.87    4.96
  10   1  -6   13.98    4.54
   1  10   6    4.90    2.43
  -1 -10   5  258.70   13.86
  -1  10   5  231.55   11.57
  10   1  -5  264.71   10.93
   1  10   5  264.56   14.05
   1  10   5  268.92   12.28
   1 -10   5  260.34   14.67
  10   1  -5  259.29   13.47
 -10   1  -5  280.87   15.60
   1 -10   5  289.13   18.26
 -10  -1  -5  255.81   14.60
  -1  10   4   66.35    6.85
   1 -10   4   96.25   10.88
   1  10   4   97.75    9.74
   1  10   4   61.79    6.35
  -1 -10   4  106.75   10.24
   1 -10   4   90.10   10.17
  10   1  -4   94.07    8.47
 -10   1  -4   49.21    8.37
 -10  -1  -4   59.64    8.30
   1  10   3  230.52   13.03
  -1  10   3  203.00   11.23
  -1 -10   3  222.48   12.89
   1  10   3  207.24   11.42
   1 -10   3  214.67   13.36
   1 -10   3  223.63   14.05
 -10  -1  -3  194.90   12.66
  10  -1  -3  213.89   12.09
 -10   1  -3  222.28   13.54
  10   1  -3  220.64   12.62
   1 -10   2   92.75   10.44
  -1  10   2   57.74    6.75
   1  10   2   76.50    8.83
  -1 -10   2   81.85   10.16
   1  10   2   66.61    7.10
  10  -1  -2   63.63    7.72
   1  10   2   66.79    5.06
  10   1  -2   71.47    8.13
 -10  -1  -2   98.31   10.24
  -1 -10   2   70.57    7.83
   1 -10   2   71.11    8.16
  -1  10   2   72.32    5.04
   1 -10   1  557.00   20.79
   1  10   1  508.13   20.50
  -1 -10   1  522.11   21.10
  10   1  -1  509.63   20.82
  -1  10   1  517.63   16.27
  10  -1  -1  588.07   20.55
   1 -10   1  511.27   20.07
   1  10   1  489.19   16.15
  -1 -10   1  511.48   19.21
   1 -10   0   53.51    8.39
  -1 -10   0   58.37    8.99
   1  10   0   50.76    7.38
   1 -10   0   42.06    6.39
   1  10   0   36.30    5.93
  10   1   0   39.62    6.83
  -1  10   0   59.25    7.17
  -1 -10  -1  592.25   20.91
   1  10  -1  503.62   20.93
   1 -10  -1  588.90   20.94
   1  10  -1  504.11   20.19
   1 -10  -1  484.35   16.16
  -1  10  -1  478.43   19.93
  10   1   1  543.58   20.20
   1  10  -2   74.27    8.44
   1 -10  -2  100.37   11.04
  -1 -10  -2  104.93   10.69
   1 -10  -2   65.18    5.20
 -10  -1   2   66.67    8.78
 -10   1   2   94.32    9.76
  10   1   2   96.39    8.80
   1 -10  -3  229.35   13.37
   1  10  -3  219.46   13.26
  -1 -10  -3  215.94   13.67
 -10   1   3  222.32   12.44
   1 -10  -3  209.39    6.73
 -10  -1   3  216.71   12.53
  -1  10  -4   88.18    9.93
 -10  -1   4   92.32    9.75
   1 -10  -4   96.64    9.82
   1  10  -4   76.98    8.79
  -1 -10  -4   94.33    9.63
 -10   1   4   74.29    8.55
  10  -1   4  118.14   10.19
  -1  10  -5  276.91   15.62
 -10  -1   5  267.15   13.94
   1  10  -5  261.79   15.53
  -1 -10  -5  290.58   15.19
   1 -10  -5  282.65   14.77
  -1  10  -5  273.57   17.67
  10  -1   5  283.43   15.24
   1  10  -5  241.67   18.06
 -10   1   5  264.31   13.71
  10   1   5  263.50   14.24
   1 -10  -6   12.11    4.95
 -10  -1   6    4.98    3.90
  -1 -10  -6    6.87    4.35
 -10   1   6   18.38    4.94
  -1  10  -6    3.15    4.18
   1  10  -6    1.84    3.42
  10   1   6   16.29    4.75
  10  -1   6   15.07    5.35
   1  10  -6    6.67    6.26
  -1  10  -6   10.18    6.29
   1 -10  -7  295.42   14.47
  -1  10  -7  267.33   15.60
 -10   1   7  280.04   12.78
   1  10  -7  268.19   15.46
 -10  -1   7  268.54   13.30
  10   1   7  260.93   15.37
  -1  10  -7  286.28   19.19
  10  -1   7  244.07   15.74
   1  10  -7  266.59   19.45
 -10   1   8   42.76    5.07
  -1  10  -8   22.62    3.53
   1  10  -8   31.66    5.43
 -10  -1   8   48.63    6.19
  10  -1   8   52.83    7.87
  -1  10  -8   24.48    7.63
   1  10  -8   39.30    8.25
  10   1   8   58.03    7.85
  10   1   9  166.30   13.57
  -1  10  -9  169.05   17.06
   1  10  -9  152.07   15.99
  -1  10 -10    6.41    7.07
   1  10 -10    6.15    6.37
   1  10 -11   -5.80    8.09
  -1  10 -11   -2.27    6.49
  -1  10 -12   13.22    7.47
   1  10 -12    9.51    7.08
  10   2 -11   43.44    9.75
  10  -2 -10   21.91    6.84
  10   2 -10   27.71    8.13
 -10  -2  -9   90.63    7.88
   2 -10   9   88.36    8.37
  10  -2  -9   93.84   11.41
 -10   2  -9   96.11    8.95
  10   2  -9  106.72   13.22
   2 -10   8  206.75   13.40
  -2 -10   8  231.96   12.39
 -10  -2  -8  210.68   13.03
 -10   2  -8  232.00   14.37
  10   2  -8  248.20   18.67
   2 -10   7   28.38    6.14
  -2  10   7   27.01    2.86
  -2 -10   7   27.93    5.45
   2  10   7   25.64    3.52
 -10   2  -7   22.30    5.76
  10   2  -7   20.73    4.50
 -10  -2  -7   31.96    5.93
   2 -10   6  262.89   13.97
  10   2  -6  266.11    9.61
  -2  10   6  272.81   10.94
  -2 -10   6  274.03   13.90
   2  10   6  257.21   11.57
  10   2  -6  249.47   13.24
 -10  -2  -6  246.32   13.92
 -10   2  -6  277.25   15.18
   2 -10   6  264.40   17.90
   2  10   5  143.26    8.95
  -2  10   5  126.58    8.20
  -2 -10   5  134.74   10.14
  10   2  -5  138.98    7.71
 -10  -2  -5  133.36   10.23
  10   2  -5  140.84   10.05
 -10   2  -5  130.74   10.82
   2 -10   5  173.06   13.98
   2  10   4  297.14   13.99
  -2  10   4  278.64   13.77
   2  10   4  306.11   16.62
  -2 -10   4  319.81   16.06
  10   2  -4  257.75   12.03
 -10   2  -4  342.72   17.70
   2 -10   4  371.78   19.97
 -10  -2  -4  316.25   16.12
  10   2  -4  308.96   15.78
   2  10   3  651.43   22.38
  -2 -10   3  630.64   21.58
   2  10   3  623.44   20.64
 -10  -2  -3  642.57   22.28
   2  10   3  642.44   12.94
  10   2  -3  661.79   21.98
 -10   2  -3  691.26   23.56
   2 -10   3  656.16   24.38
   2  10   2  409.74   16.99
  -2 -10   2  449.00   18.77
 -10  -2  -2  445.52   18.66
  10   2  -2  441.41   17.88
   2  10   2  382.46   12.83
   2 -10   2  440.27   18.74
  -2 -10   1  721.99   23.62
   2  10   1  717.87   23.19
   2 -10   1  703.65   23.29
  -2  10   1  699.69   18.62
   2 -10   1  696.75   22.50
  10   2  -1  712.58   23.08
   2  10   1  686.86   19.13
   2  10   0 2068.13   44.99
  -2 -10   0 2036.90   44.52
   2 -10   0 2036.13   44.42
   2 -10   0 2015.75   41.37
  10   2   0 1996.40   44.41
   2  10   0 2042.74   41.36
  -2  10   0 2020.77   40.78
   2 -10  -1  722.42   23.11
  -2 -10  -1  726.91   24.03
   2  10  -1  723.06   23.86
   2 -10  -1  659.94   19.07
   2  10  -1  705.15   22.59
  10   2   1  700.68   23.24
  -2 -10  -2  455.14   19.12
   2 -10  -2  492.17   18.71
   2  10  -2  439.86   18.90
   2 -10  -2  419.18   13.43
 -10   2   2  420.53   18.36
 -10  -2   2  440.87   18.27
  10   2   2  435.16   18.33
   2  10  -3  667.00   23.75
   2 -10  -3  666.55   22.08
  -2 -10  -3  651.37   22.89
   2 -10  -3  640.96   14.59
  10   2   3  630.40   21.82
 -10  -2   3  679.32   22.65
 -10   2   3  661.81   21.54
  -2 -10  -4  361.80   17.85
 -10  -2   4  286.13   15.92
   2  10  -4  323.59   16.71
   2 -10  -4  360.52   17.08
  10  -2   4  384.78   17.41
 -10   2   4  341.94   15.54
   2 -10  -5  147.05   10.55
   2  10  -5  143.96   11.04
 -10  -2   5  142.69   10.30
  -2 -10  -5  123.69   10.50
   2  10  -5  129.92   12.61
  -2  10  -5  145.23   13.13
  10   2   5  152.96   10.32
 -10   2   5  136.20    9.36
  10  -2   5  149.18   11.38
 -10   2   6  281.48   12.90
  -2 -10  -6  292.56   15.42
 -10  -2   6  258.30   13.51
   2  10  -6  275.69   15.57
  -2  10  -6  261.08   15.31
   2 -10  -6  275.76   13.90
   2  10  -6  279.29   18.55
  -2  10  -6  266.03   17.86
  10   2   6  274.84   14.29
  10  -2   6  259.72   15.73
   2 -10  -7   24.40    4.67
   2  10  -7   16.41    4.18
 -10  -2   7   22.17    4.65
  -2  10  -7   22.15    5.00
 -10   2   7   23.41    4.20
  10  -2   7   21.48    5.63
   2  10  -7   23.66    7.87
  10   2   7   23.76    5.38
  -2  10  -7   20.32    8.02
   2  10  -8  194.65   13.53
  10   2   8  210.67   15.15
 -10   2   8  218.61   10.40
 -10  -2   8  213.12   12.27
  -2  10  -8  194.61   13.78
  -2  10  -8  207.64   18.64
  10  -2   8  235.15   16.45
   2  10  -8  211.63   18.20
  10   2   8  247.26   15.31
  -2  10  -9   77.03   11.70
   2  10  -9   49.90    9.80
  -2  10 -10   18.30    7.84
   2  10 -10   12.05    6.43
   2  10 -11   13.73    7.56
  -2  10 -11   28.41    9.24
   2  10 -12   42.04   11.66
  -2  10 -12   33.67   10.05
  10   3 -11   87.79   12.93
  10   3 -10    8.30    6.31
  10  -3 -10   18.64    6.29
   3 -10   9  375.12   17.13
 -10  -3  -9  381.25   15.51
  10  -3  -9  380.12   20.70
 -10   3  -9  365.24   17.45
  10   3  -9  354.34   23.23
   3 -10   8  487.82   20.85
 -10  -3  -8  482.51   19.51
  -3 -10   8  498.33   17.95
  10   3  -8  506.31   26.79
 -10   3  -8  474.61   21.21
  10   3  -8  438.08   17.90
  -3 -10   7   63.51    6.54
  -3  10   7   57.10    4.03
 -10  -3  -7   56.14    7.31
   3  10   7   52.43    4.88
 -10   3  -7   54.94    7.78
  10   3  -7   54.51    6.50
  -3 -10   6   52.80    7.39
  -3  10   6   57.85    5.63
  10   3  -6   60.46    5.04
 -10  -3  -6   65.96    7.87
   3  10   6   65.03    6.21
  10   3  -6   52.76    6.68
   3 -10   6   74.57   10.02
 -10   3  -6   47.89    7.55
   3  10   5  142.75    9.22
  -3  10   5  129.40    8.53
  10   3  -5  129.84    7.86
  -3 -10   5  142.91   10.38
  10   3  -5  129.54    9.79
 -10   3  -5  131.40   10.99
   3 -10   5  143.76   12.80
 -10  -3  -5  141.48   10.46
   3  10   4  919.22   26.76
  -3 -10   4  924.65   28.68
  10   3  -4  827.85   24.65
 -10   3  -4  965.98   31.27
   3 -10   4 1051.57   33.85
  10   3  -4  928.82   28.04
 -10  -3  -4  853.84   29.35
  10   3  -3 2802.42   53.18
   3  10   3 2911.87   58.01
  -3 -10   3 2841.74   56.07
   3  10   3 2787.74   55.16
   3  10   3 2791.97   44.14
   3 -10   3 2894.65   61.22
 -10  -3  -3 2851.88   57.35
  10   3  -3 2848.77   56.93
 -10   3  -3 2938.32   58.77
  -3 -10   2  440.87   18.05
   3  10   2  421.25   17.22
   3 -10   2  412.31   18.17
 -10  -3  -2  412.22   18.20
  10   3  -2  435.65   17.92
   3  10   2  434.28   13.10
  -3 -10   1  756.22   24.90
   3  10   1  747.68   23.87
   3 -10   1  723.19   23.34
  10   3  -1  750.69   24.19
   3  10   1  683.61   20.19
   3  10   0  703.29   23.80
  -3 -10   0  727.99   24.90
  10   3   0  670.00   23.50
  -3  10   0  711.49   21.52
   3 -10   0  626.83   21.04
   3  10   0  635.05   21.73
   3 -10  -1  757.74   24.26
   3  10  -1  778.27   25.11
  -3 -10  -1  773.19   25.37
   3 -10  -1  727.92   20.48
  10   3   1  756.58   24.50
   3  10  -1  724.47   23.68
   3  10  -2  445.74   17.79
   3  10  -2  414.01   18.42
  -3 -10  -2  420.96   17.48
   3 -10  -2  430.54   17.62
  -3 -10  -2  424.49   18.30
 -10  -3   2  419.42   18.28
 -10   3   2  414.01   17.39
   3 -10  -2  407.44   13.36
  10   3   2  427.41   17.74
  -3 -10  -3 2947.76   59.14
 -10  -3   3 2831.71   57.37
   3  10  -3 2934.86   59.70
   3 -10  -3 2903.40   56.29
  10   3   3 2890.08   57.74
   3 -10  -3 2803.81   46.63
  10  -3   3 2879.43   57.31
 -10   3   3 2874.34   56.20
   3 -10  -4 1048.56   29.07
   3  10  -4  960.01   30.13
 -10  -3   4  936.75   28.90
  -3 -10  -4 1027.07   31.42
  10   3   4  881.87   28.26
  10  -3   4  988.04   30.20
 -10   3   4  958.74   27.66
   3  10  -5  137.80   11.10
   3 -10  -5  132.71   10.35
 -10  -3   5  139.65   10.41
  -3 -10  -5  145.73   11.59
  10   3   5  147.11    9.77
  10  -3   5  148.38   11.77
  -3  10  -5  123.19   13.02
   3  10  -5  128.32   13.51
 -10   3   5  142.51    9.68
   3  10  -6   55.86    7.91
 -10  -3   6   61.06    7.41
   3 -10  -6   73.02    8.22
   3  10  -6   65.38   10.32
  10   3   6   71.78    7.93
  10  -3   6   77.68    9.44
  -3  10  -6   61.50   10.24
 -10   3   6   68.90    6.89
 -10   3   7   67.85    6.30
   3  10  -7   46.02    6.27
  10   3   7   47.24    7.63
  -3  10  -7   49.70    7.08
 -10  -3   7   52.08    6.70
   3 -10  -7   53.88    6.64
   3  10  -7   51.07    9.90
  10  -3   7   52.14    8.10
  -3  10  -7   57.19   10.63
  10   3   7   49.65    6.86
 -10   3   8  437.85   14.81
 -10  -3   8  462.80   19.03
   3  10  -8  446.05   20.95
  10   3   8  443.99   22.51
  -3  10  -8  424.51   21.03
  -3  10  -8  460.18   26.72
   3  10  -8  486.51   27.68
  10   3   8  483.89   21.16
  -3  10  -9  337.70   23.00
   3  10  -9  369.43   24.52
  -3  10 -10   19.08    8.19
   3  10 -10    3.12    7.91
   3  10 -11   51.05   10.90
  -3  10 -11   59.99   11.32
  -3  10 -12   25.25    8.97
   3  10 -12   15.69    8.40
  10   4 -11   34.48    9.21
  10   4 -10   78.36   12.02
  10  -4 -10   66.58    9.63
 -10  -4  -9  199.53   10.99
   4 -10   9  209.51   13.25
 -10   4  -9  198.33   13.05
  10  -4  -9  198.82   14.92
  10   4  -9  198.80   17.56
 -10  -4  -8  127.51   10.38
   4  10   8  119.33   11.05
  -4 -10   8  107.70    8.52
  10   4  -8  149.87   16.21
 -10   4  -8   99.68   10.89
  10   4  -8  107.02    9.22
  10  -4  -7   41.88    3.44
  -4 -10   7   43.85    6.21
  -4  10   7   49.11    4.50
   4  10   7   41.39    5.02
  10   4  -7   42.92    6.45
 -10   4  -7   44.90    7.65
  -4  10   7   31.39    3.67
 -10  -4  -7   46.80    6.99
  -4 -10   6   64.93    7.25
  -4  10   6   48.91    5.07
  10   4  -6   55.52    4.94
   4  10   6   59.41    6.01
  10   4  -6   59.48    6.98
 -10  -4  -6   52.15    7.19
 -10   4  -6   54.71    7.68
   4  10   5  465.36   17.32
  -4 -10   5  487.07   18.54
  10   4  -5  463.33   15.70
  10   4  -5  478.54   19.11
   4 -10   5  489.83   23.48
 -10   4  -5  484.66   20.32
 -10  -4  -5  463.14   19.03
  -4 -10   4 1179.22   31.17
  10   4  -4 1134.25   28.47
   4  10   4 1108.48   29.82
 -10  -4  -4 1106.57   31.36
 -10   4  -4 1172.22   33.53
   4 -10   4 1182.87   36.29
  10   4  -4 1193.59   32.31
  -4 -10   3  375.57   17.20
  10   4  -3  370.77   16.22
   4  10   3  368.27   16.79
  10   4  -3  369.99   18.19
   4 -10   3  392.96   20.09
   4  10   3  369.97   11.31
 -10  -4  -3  410.06   17.93
 -10   4  -3  428.59   19.34
  -4 -10   2  169.33   13.43
   4  10   2  139.89   11.45
  10   4  -2  152.49   10.69
  10   4  -2  150.00   12.10
 -10  -4  -2  190.20   12.65
   4 -10   2  186.48   12.85
   4  10   1 1059.65   29.79
  -4 -10   1 1043.29   29.86
  10   4  -1 1038.58   28.96
   4  10   1 1113.18   26.39
  10   4  -1 1051.49   30.12
   4 -10   1 1036.85   29.19
  -4 -10   0  144.03   14.14
   4  10   0   97.54    9.86
  -4  10   0  166.27   11.01
   4  10   0  113.87    9.83
  10   4   0  106.15    9.92
   4 -10   0  108.08    8.90
   4  10  -1 1073.10   30.68
  -4 -10  -1  995.11   30.06
  10   4   1 1035.09   29.68
   4 -10  -1 1047.50   25.96
   4  10  -1 1031.90   29.43
  -4 -10  -2  160.77   11.67
   4  10  -2  179.39   12.63
   4 -10  -2  198.42   12.57
  -4 -10  -2  176.70   13.50
   4  10  -2  183.65   11.72
 -10   4   2  179.75   11.93
   4 -10  -2  155.81    9.30
  10   4   2  186.50   12.26
  -4 -10  -3  359.70   17.37
   4  10  -3  402.11   17.35
   4 -10  -3  403.64   17.14
  -4 -10  -3  419.89   19.31
   4  10  -3  396.11   18.69
  10  -4   3  411.08   18.40
   4 -10  -3  367.09   12.37
 -10   4   3  365.72   17.38
  10   4   3  386.87   17.69
   4  10  -4 1191.00   33.82
   4 -10  -4 1213.86   31.13
  -4 -10  -4 1123.80   30.34
  -4 -10  -4 1217.92   34.21
  10  -4   4 1169.39   33.41
   4 -10  -4 1103.74   22.16
  10   4   4 1146.50   31.80
 -10   4   4 1105.55   29.93
   4 -10  -5  443.43   17.67
  -4 -10  -5  502.36   20.74
   4  10  -5  458.07   20.15
  10   4   5  362.33   18.67
  10  -4   5  480.47   21.39
  10   4   5  464.71   17.07
   4 -10  -5  435.83   10.68
  10   4   5  463.57   18.58
  -4  10  -5  464.90   22.81
   4  10  -5  446.91   23.08
 -10   4   5  460.23   17.54
  10   4   6   56.90    7.93
   4 -10  -6   59.70    6.73
   4  10  -6   48.26    6.72
   4  10  -6   67.62   10.63
   4 -10  -6   51.72    2.87
  -4  10  -6   64.02    9.79
 -10   4   6   48.10    5.92
  10  -4   6   78.82    9.39
  10   4   6   56.55    6.80
  10   4   7   36.74    7.49
   4 -10  -7   55.92    7.04
   4  10  -7   43.16    6.87
 -10   4   7   52.61    6.23
  -4  10  -7   52.26   10.17
  10  -4   7   65.71    9.49
   4  10  -7   51.64   10.16
  10   4   7   50.98    7.03
   4 -10  -8  156.38   10.42
   4  10  -8  101.19   10.36
  -4  10  -8  103.98   10.83
  10   4   8   94.98   11.69
 -10   4   8  117.18    7.64
   4  10  -8  146.65   17.68
  -4  10  -8  133.98   15.50
  10   4   8  125.26   10.59
  -4  10  -9  196.21   17.75
   4  10  -9  199.08   18.29
   4  10 -10   49.50   10.11
  -4  10 -10   49.52    9.81
  -4  10 -11   38.08   10.01
   4  10 -11   31.30    8.79
  -4  10 -12   29.95    9.07
   4  10 -12   15.31    7.70
  10   5 -12   18.99    7.44
  10   5 -11   50.28   11.26
  10   5 -10   27.90    8.83
  10   5  -9   31.67   10.26
  10  -5  -9   33.90    7.35
 -10   5  -9   24.31    6.22
   5  10   8  269.20   16.94
 -10  -5  -8  269.35   14.26
  -5 -10   8  294.36   12.69
  10   5  -8  271.97   14.98
 -10   5  -8  276.84   17.04
  10   5  -8  294.01   21.00
  -5  10   7  508.27   14.90
   5  10   7  503.40   22.10
 -10  -5  -7  522.88   20.08
  10  -5  -7  499.17   13.26
  -5 -10   7  506.25   18.37
  10   5  -7  483.33   20.14
   5  10   7  489.71   16.90
  -5  10   7  475.84   14.09
 -10   5  -7  483.81   21.79
  10   5  -6  213.30   10.44
   5  10   6  236.57   15.36
  -5 -10   6  226.23   13.26
 -10  -5  -6  235.76   14.17
  -5  10   6  234.69   11.59
  10   5  -6  252.92   14.83
   5  10   6  250.26   12.65
 -10   5  -6  238.42   15.43
  -5 -10   5  342.19   16.30
  10   5  -5  328.11   13.66
 -10  -5  -5  342.19   16.55
   5  10   5  332.48   15.04
  10   5  -5  321.12   16.42
   5 -10   5  353.47   19.99
   5  10   4 1219.38   32.86
  -5 -10   4 1224.04   33.34
  10   5  -4 1213.68   30.95
 -10  -5  -4 1281.82   34.58
  10   5  -4 1247.29   34.79
   5 -10   4 1377.69   39.75
  -5 -10   3    2.72    5.08
   5  10   3    4.30    3.91
  10   5  -3   -2.99    4.44
  10   5  -3    7.60    4.21
 -10  -5  -3    2.33    4.81
   5 -10   3   13.52    5.01
 -10  -5  -2  239.78   14.00
  -5 -10   2  259.71   14.55
   5  10   2  222.03   13.57
  10   5  -2  222.92   12.74
   5 -10   2  244.65   14.41
  10   5  -2  235.24   13.96
  10   5  -1  697.12   23.48
   5  10   1  721.52   24.35
  -5 -10   1  743.76   24.65
  10   5  -1  721.23   24.40
   5 -10   1  711.46   24.10
   5  10   0  356.50   18.80
  -5 -10   0  357.93   20.29
  10   5   0  452.31   19.40
   5 -10   0  397.66   17.01
  -5 -10  -1  709.47   25.14
   5  10  -1  712.92   24.68
   5 -10  -1  706.39   21.05
  10   5   1  711.38   24.38
   5  10  -2  243.68   14.04
  -5 -10  -2  211.30   13.77
   5  10  -2  233.08   14.36
  -5 -10  -2  251.19   15.20
  10   5   2  215.77   13.78
   5 -10  -2  245.29   10.97
 -10   5   2  226.99   13.78
  -5 -10  -3    5.47    5.74
   5 -10  -3   -1.12    5.19
   5  10  -3    7.81    3.96
  -5 -10  -3   -0.37    5.96
   5  10  -3   -3.19    4.34
   5 -10  -3    8.40    2.83
 -10   5   3   -2.97    5.33
  10  -5   3   15.64    5.07
  10   5   3    6.19    3.73
  -5 -10  -4 1185.66   32.63
  10   5   4 1302.75   37.77
   5  10  -4 1236.39   35.95
   5 -10  -4 1272.53   32.79
   5  10  -4 1237.13   32.75
  -5 -10  -4 1319.74   36.97
  10  -5   4 1258.94   36.40
 -10   5   4 1181.07   32.23
  10   5   4 1224.88   33.85
   5 -10  -4 1127.93   24.79
   5 -10  -5  360.01   16.29
  10   5   5  348.57   18.59
   5  10  -5  334.07   17.95
  -5 -10  -5  316.19   15.19
  -5  10  -5  370.89   20.87
 -10   5   5  320.51   14.98
  10   5   5  335.96   16.58
  10  -5   5  357.70   19.44
   5  10  -5  360.07   21.41
   5  10  -6  237.19   15.15
  10   5   6  239.92   16.16
   5 -10  -6  253.90   13.78
  10   5   6  244.90   12.90
 -10   5   6  236.36   12.44
  -5  10  -6  257.95   18.09
  10  -5   6  241.84   16.54
   5  10  -6  236.23   18.98
  10   5   7  534.12   23.89
   5  10  -7  509.70   22.30
   5 -10  -7  511.12   18.27
 -10   5   7  487.05   16.68
   5 -10  -7  485.25   11.90
   5  10  -7  496.58   27.04
  -5  10  -7  482.61   25.33
  10   5   7  475.93   18.74
 -10   5   8  280.82   10.74
  -5  10  -8  242.45   15.88
  10   5   8  257.45   17.37
   5  10  -8  263.97   16.25
   5 -10  -8  292.63   13.23
   5  10  -8  285.68   22.33
  10   5   8  288.06   15.02
  -5  10  -8  305.94   21.35
  -5  10  -9   33.28    9.31
   5  10  -9   41.55   10.68
  -5  10 -10   36.37    9.61
   5  10 -10    7.45    6.92
   5  10 -11   35.49    9.84
  -5  10 -11   69.35   12.30
   5  10 -12    7.73    6.58
  -5  10 -12   26.28    9.09
  10   6 -12   17.61    8.03
  10   6 -11   26.53    8.99
  10   6 -10   41.92    9.99
  10   6  -9  159.77   16.92
 -10   6  -9  171.92   12.98
  10  -6  -9  165.44   13.17
 -10  -6  -8   40.49    5.87
   6  10   8   63.31    9.11
  10   6  -8   68.80   12.24
  -6  10   8   42.78    2.83
  10   6  -8   49.28    6.87
 -10   6  -8   53.91    8.56
   6  10   7  195.48   14.48
 -10  -6  -7  189.93   12.60
  10  -6  -7  221.80    9.52
  -6 -10   7  225.14   12.05
  -6  10   7  192.15    9.76
   6  10   7  220.21   11.84
  10   6  -7  202.29   13.54
  -6  10   7  196.27    9.62
  10   6  -7  225.20   18.48
 -10   6  -7  207.41   14.72
 -10  -6  -6  138.82   10.62
  10   6  -6  132.53    8.18
   6  10   6  137.32   11.99
  -6 -10   6  128.20    9.73
   6  10   6  132.76    9.35
  10   6  -6  147.72   11.47
  -6 -10   5  888.53   26.70
   6  10   5  927.61   30.57
 -10  -6  -5  864.67   27.33
  10   6  -5  872.23   24.55
   6 -10   5  891.49   32.75
   6  10   5  862.58   16.48
  10   6  -5  873.34   28.71
   6  10   5  880.21   26.43
  10   6  -4  594.01   20.46
  -6 -10   4  611.19   22.01
 -10  -6  -4  622.32   22.76
  10   6  -4  628.58   23.39
   6  10   4  606.27   21.81
   6 -10   4  630.98   25.70
 -10  -6  -3  438.02   19.19
  10   6  -3  445.43   17.98
  -6 -10   3  411.20   18.22
   6  10   3  434.73   18.48
  10   6  -3  444.64   19.63
   6 -10   3  453.85   20.92
   6  10   2  276.27   15.80
 -10  -6  -2  301.34   17.37
  -6 -10   2  296.42   16.74
  10   6  -2  279.39   15.58
  10   6  -2  270.11   16.00
   6 -10   2  335.86   17.50
  -6 -10   1 1136.90   32.35
   6  10   1 1094.22   31.83
  10   6  -1 1073.50   31.09
  10   6  -1 1119.51   32.35
   6 -10   1 1127.50   31.84
   6  10   0  857.05   27.45
  -6 -10   0  859.11   27.83
  10   6   0  859.75   27.59
   6 -10   0  847.03   24.96
   6  10  -1 1119.75   32.83
  -6 -10  -1 1093.49   32.46
   6 -10  -1 1089.66   28.02
  10   6   1 1122.56   32.15
   6  10  -2  284.51   16.24
   6  10  -2  306.55   17.49
  -6 -10  -2  301.74   17.73
  -6 -10  -2  257.46   15.53
  10  -6   2  348.87   17.46
   6 -10  -2  280.37   12.80
  10   6   2  283.89   16.09
   6  10  -3  433.81   20.32
  -6 -10  -3  467.10   20.62
  -6 -10  -3  427.20   18.53
   6  10  -3  439.02   18.33
  10  -6   3  475.70   20.37
  10   6   3  418.63   18.47
 -10   6   3  394.85   18.08
   6 -10  -3  444.01   14.65
   6  10  -4  608.89   21.59
  -6 -10  -4  477.81   22.07
   6 -10  -4  618.96   21.17
   6  10  -4  637.44   24.48
  -6 -10  -4  589.21   21.84
  10   6   4  640.82   24.93
  10  -6   4  660.51   25.23
  10   6   4  622.50   22.46
 -10   6   4  593.20   20.91
   6 -10  -5  859.20   25.97
  -6 -10  -5  880.46   26.68
  10   6   5  914.89   31.24
   6  10  -5  888.20   29.91
 -10   6   5  851.31   25.54
  -6  10  -5  859.57   31.51
   6  10  -5  868.40   33.79
  10  -6   5  938.00   32.01
  10   6   5  850.24   27.34
  10   6   6  137.12   12.35
   6  10  -6  148.66   11.84
  -6 -10  -6  128.99    9.73
   6 -10  -6  128.64    9.65
  -6  10  -6  156.49   14.23
 -10   6   6  146.83    9.82
  10   6   6  134.01    9.10
  10   6   6  133.26   10.47
  10  -6   6  144.28   12.82
   6  10  -6  144.26   15.05
   6 -10  -7  210.72   12.01
  10   6   7  205.81   15.72
   6  10  -7  220.83   14.89
  -6  10  -7  202.85   16.69
  10   6   7  207.92   11.93
 -10   6   7  189.23   10.52
   6  10  -7  240.80   19.39
   6 -10  -7  202.24    8.71
 -10   6   8   59.34    5.16
   6 -10  -8   67.73    6.46
  10   6   8   43.69    7.47
   6  10  -8   48.54    7.07
  10   6   8   74.99    7.45
  -6  10  -8   63.78   11.13
   6 -10  -8   54.37    4.18
   6  10  -8   69.65   13.40
  -6  10  -9  161.44   16.18
   6  10  -9  169.69   17.77
   6  10 -10   15.26    7.85
  -6  10 -10   50.05   10.70
  -6  10 -11   44.90   11.17
   6  10 -11   21.03    8.58
   6  10 -12   17.57    7.49
  10   7 -12    5.02    6.15
  10   7 -11   48.22   10.31
  10   7 -10   32.41    9.53
 -10   7  -9  157.48   13.20
  10  -7  -9  171.28   12.81
  10   7  -9  168.57   17.88
  10  -7  -8   90.95    5.28
   7  10   8  105.55   11.36
 -10  -7  -8  104.69    9.56
  10   7  -8  122.62   10.81
  -7  10   8  113.65    5.77
 -10   7  -8   97.00   11.24
  10   7  -8  110.30   13.77
  -7 -10   7   33.89    5.92
  10  -7  -7   30.88    4.78
   7  10   7   29.99    7.18
 -10  -7  -7   26.45    6.34
  10   7  -7   32.48    6.80
  10   7  -7   35.54    9.18
   7  10   7   30.77    5.32
  -7  10   7   17.90    4.13
  10  -7  -6   95.23    7.65
  10   7  -6   93.46    7.71
   7  10   6   96.52   10.08
  -7 -10   6   97.15    8.43
 -10  -7  -6  106.22    9.43
  10   7  -6   89.87    9.34
   7  10   6  107.57    8.68
   7  10   6  105.22    4.75
  10   7  -5  128.23    9.48
   7  10   5  148.21   12.74
 -10  -7  -5  126.17   10.95
  -7 -10   5  132.38   10.73
  -7 -10   5  140.64   12.58
   7 -10   5  171.32   14.32
  10   7  -5  133.82   11.52
   7  10   5  136.55   10.70
 -10  -7  -4  345.57   17.45
   7  10   4  338.96   19.09
  10   7  -4  344.47   16.39
  -7 -10   4  308.31   16.17
  10   7  -4  367.34   18.42
   7  10   4  337.18   16.90
   7 -10   4  345.10   19.92
  10   7  -3  191.13   11.78
 -10  -7  -3  176.82   12.59
   7  10   3  171.34   11.40
   7  10   3  206.12   13.75
  -7 -10   3  162.17   11.72
  10   7  -3  184.64   13.04
   7 -10   3  194.32   13.56
  10   7  -2  323.69   15.86
  -7 -10   2  299.03   15.97
 -10  -7  -2  326.90   16.78
   7  10   2  302.05   15.96
   7 -10   2  328.93   16.97
  10   7  -2  299.08   16.41
  10   7  -1  933.43   29.36
   7  10   1 1027.30   30.61
  -7 -10   1  935.21   29.63
   7 -10   1  960.95   29.24
  10   7  -1 1010.17   30.75
   7  10   0  545.70   22.60
  -7 -10   0  505.23   23.54
  10   7   0  524.60   23.03
   7 -10   0  565.54   20.58
  -7 -10  -1  950.04   30.68
   7  10  -1  986.93   30.89
   7 -10  -1  952.21   26.38
  10   7   1 1011.65   30.47
   7  10  -2  329.82   17.07
  -7 -10  -2  334.21   17.36
   7  10  -2  307.40   15.82
  -7 -10  -2  296.15   16.20
   7 -10  -2  320.49   13.45
  10  -7   2  315.11   16.06
  10   7   2  317.86   16.39
   7  10  -3  182.49   11.97
  -7 -10  -3  196.18   12.91
  -7 -10  -3  225.65   14.82
   7  10  -3  179.58   12.68
  10   7   3  189.22   13.71
  10   7   3  179.16   12.23
  10  -7   3  218.45   13.69
   7  10  -4  333.27   16.81
  -7 -10  -4  330.11   16.98
  10   7   4  341.63   19.21
   7 -10  -4  327.67   16.34
   7  10  -4  347.98   18.40
  10   7   4  332.54   17.31
  10  -7   4  405.54   20.31
   7  10  -5  146.65   12.32
  -7 -10  -5  120.96   10.38
   7 -10  -5  125.15   10.14
   7  10  -5  142.49   10.50
  10   7   5  134.58   12.48
  -7  10  -5  151.50   14.05
  10  -7   5  162.57   13.58
  10   7   5  134.84   10.93
 -10   7   5  131.81   10.09
   7  10  -5  143.73   14.50
  10   7   6  102.98   10.81
   7 -10  -6   87.25    7.69
  -7 -10  -6   87.57    8.49
   7  10  -6  105.70   10.13
  10   7   6   94.75    7.43
  -7  10  -6  101.79   11.66
 -10   7   6  108.19    8.52
  10   7   6   87.60    8.18
   7  10  -6   90.56   11.84
  -7 -10  -7   24.92    5.51
 -10  -7   7   29.50    7.42
   7 -10  -7   32.31    6.29
  10   7   7   25.48    6.60
  -7  10  -7   34.35    8.95
  10   7   7   41.68    5.65
   7  10  -7   32.83   10.38
   7  10  -7   30.06    6.34
 -10   7   7   31.68    4.98
   7 -10  -8  106.45    7.89
 -10   7   8   95.89    6.76
   7  10  -8   95.27    9.97
  10   7   8   96.79   11.09
  -7  10  -8  106.15   13.38
   7 -10  -8  113.75    7.19
   7  10  -8  130.23   15.71
  -7  10  -9  158.88   16.33
   7  10  -9  198.87   19.15
  -7  10 -10   58.69   11.18
   7  10 -10   38.40    9.94
   7  10 -11   47.53   11.20
   7  10 -12   -1.11    6.77
  10   8 -12   13.30    7.77
  10   8 -11    7.98    7.19
  10   8 -10   44.68   10.65
  10  -8  -9   56.93    7.34
  10   8  -9   42.11    9.85
 -10   8  -9   40.92    7.46
   8  10   8   63.78    8.90
 -10  -8  -8   66.75    7.80
  10  -8  -8   73.45    5.54
  10   8  -8   70.18   11.60
  -8  10   8   70.72    5.10
  10   8  -8   64.79    8.08
 -10  -8  -7  182.98   13.35
   8  10   7  193.55   15.55
  10  -8  -7  204.38   11.09
   8  10   7  189.34   12.23
  10   8  -7  197.82   18.87
  10   8  -7  184.64   14.08
   8  10   7  165.29    6.80
  -8  10   7  163.11   10.41
  10   8  -6  609.56   20.62
   8  10   6  691.78   27.53
 -10  -8  -6  666.74   24.42
  10  -8  -6  636.17   20.75
  -8 -10   6  608.10   21.74
  10   8  -6  629.71   25.49
   8  10   6  649.11   23.25
  -8  10   6  630.60   20.81
   8  10   6  645.33   15.96
  -8 -10   5  141.70   10.87
  10   8  -5  140.69   10.28
  -8 -10   5  144.07   13.02
   8  10   5  157.78   13.14
 -10  -8  -5  156.66   12.07
  10   8  -5  166.54   13.10
   8  10   5  165.01   11.83
  -8 -10   4   89.55    9.05
 -10  -8  -4   89.17   10.03
   8  10   4  105.97   10.61
  -8 -10   4   97.63   11.03
  10   8  -4   96.22    9.21
  10   8  -4  103.05   10.27
   8 -10   4  112.89   11.30
   8  10   4   97.24    9.21
  -8 -10   3   95.62   11.04
 -10  -8  -3  107.60   10.88
   8  10   3  136.94   12.14
  10   8  -3  114.31    9.99
  -8 -10   3  103.30    9.81
   8  10   3  122.87   10.47
   8 -10   3  116.20   11.01
  10   8  -3  114.34   10.64
  -8 -10   2   19.27    6.28
  10   8  -2   17.54    4.97
 -10  -8  -2   17.44    5.70
   8  10   2   20.06    5.12
  10   8  -2   21.30    5.59
   8 -10   2   24.83    6.32
  10   8  -1  396.08   18.55
  -8 -10   1  356.82   18.18
   8  10   1  386.34   18.56
  10   8  -1  389.22   18.92
   8 -10   1  393.10   18.21
  -8 -10   0  754.15   26.29
   8  10   0  736.11   26.38
   8 -10   0  756.68   24.30
  10   8   0  728.63   26.17
  -8 -10  -1  382.98   19.23
   8  10  -1  359.11   18.64
   8  10  -1  330.48   17.38
   8 -10  -1  391.42   16.24
  10   8   1  391.69   18.81
  10  -8   1  389.48   17.71
  -8 -10  -2   21.39    6.95
  -8 -10  -2   30.84    7.55
   8  10  -2   19.95    5.48
   8  10  -2   19.34    5.58
  10  -8   2   25.36    5.64
  10   8   2   19.88    5.12
  10   8   3  116.10   11.08
   8  10  -3  119.70   10.09
   8  10  -3  116.14   10.69
  -8 -10  -3  119.45   10.60
  10  -8   3  119.25   10.80
  10   8   3  108.27   10.41
 -10  -8   4   80.42    9.92
   8  10  -4   85.35    9.15
  -8 -10  -4   72.63    8.29
   8  10  -4   93.30    9.33
  10   8   4   87.01   10.03
  10  -8   4  114.90   11.57
  10   8   4  112.54   10.25
   8  10  -5  155.11   11.01
  10   8   5  139.10   12.76
  -8 -10  -5  145.18   11.48
 -10  -8   5  160.16   13.17
   8 -10  -5  166.39   11.33
   8  10  -5  143.97   12.48
  10   8   5  150.12   11.48
   8  10  -5  169.33   15.87
  10  -8   5  154.22   13.76
  -8  10  -5  160.17   14.55
  10   8   6  647.37   27.73
  -8 -10  -6  652.38   23.65
   8 -10  -6  638.26   21.81
 -10  -8   6  665.87   26.23
   8  10  -6  687.15   27.06
  10   8   6  683.57   19.93
  -8  10  -6  621.33   27.88
   8  10  -6  661.10   31.24
  10   8   6  668.76   24.30
 -10   8   6  634.22   21.66
  10   8   7  176.48   16.07
  -8 -10  -7  171.85   12.30
   8 -10  -7  209.20   12.32
 -10  -8   7  184.96   14.48
   8  10  -7  181.81   14.35
  -8  10  -7  213.86   18.13
   8  10  -7  194.04   18.68
  10   8   7  197.03   12.61
  10   8   7  188.29   10.64
 -10   8   7  199.01   11.68
  -8 -10  -8   75.04    7.58
   8 -10  -8   67.93    6.17
 -10   8   8   69.07    5.72
   8  10  -8   67.93    8.46
   8  10  -8   68.45   11.93
  -8  10  -8   64.74   10.85
   8 -10  -8   64.99    6.22
   8  10  -9   64.31   12.15
   8  10 -10   40.35    9.98
   8  10 -11    6.80    7.18
   8  10 -12    7.27    7.21
  10   9 -11   41.37   10.84
  10   9 -10   74.31   12.53
  10   9  -9    7.13    6.65
 -10   9  -9   24.91    7.29
  10  -9  -8   21.26    3.83
 -10  -9  -8   12.67    4.71
  10   9  -8   15.68    5.04
  10   9  -8    6.35    6.25
  -9  10   8   18.92    3.80
   9  10   7   77.72   10.52
  10  -9  -7   75.47    7.27
 -10  -9  -7   64.43    8.37
   9  10   7   70.11    7.79
  10   9  -7   64.01    8.83
  10   9  -7   71.80   12.02
   9  10   7   70.36    5.18
  -9  10   7   58.60    6.72
 -10  -9  -6   99.29   10.05
  10   9  -6   86.80    8.11
   9  10   6  102.30   10.74
  10  -9  -6   90.50    8.07
  -9 -10   6   85.17   10.41
  -9  10   6   84.40    8.09
  10   9  -6   95.80    9.96
  10   9  -6  111.05   13.85
   9  10   6   93.39    6.08
   9  10   6   88.26    8.88
   9  10   5    6.08    5.06
  -9 -10   5    5.17    5.11
  10   9  -5    7.95    4.47
 -10  -9  -5   -0.26    4.76
   9  10   5    3.88    4.26
  10   9  -5    1.29    3.65
  10   9  -4   43.58    6.43
  -9 -10   4   28.63    5.96
 -10  -9  -4   31.11    6.32
   9  10   4   40.92    6.97
  -9 -10   4   33.56    7.26
   9  10   4   39.51    6.46
  10   9  -4   45.13    7.21
   9 -10   4   33.20    6.37
   9  10   3   54.01    7.97
  -9 -10   3   44.25    8.19
  -9 -10   3   42.50    7.75
  10   9  -3   43.92    6.59
 -10  -9  -3   39.15    6.73
   9  10   3   39.40    6.77
  10   9  -3   53.91    7.62
   9 -10   3   48.16    7.89
  -9 -10   2  789.29   27.60
  10   9  -2  826.50   27.81
 -10  -9  -2  796.52   28.37
   9 -10   2  836.47   28.72
  10   9  -2  847.24   29.57
   9  10   2  830.74   28.24
  10   9  -1  120.58   11.06
  -9 -10   1   93.62   11.41
   9  10   1  110.87   10.76
   9 -10   1  113.78   10.46
  10   9  -1  113.77   10.94
  -9 -10   0   98.49   11.11
   9  10   0  119.86   11.19
   9 -10   0  127.90   10.18
  10  -9   0  127.48   10.33
  10   9   0  122.27   11.50
   9  10  -1  123.93   11.09
  -9 -10  -1  106.82   11.07
   9  10  -1   94.64   11.04
   9 -10  -1  112.38    9.20
  10  -9   1   99.72   10.17
  10   9   1  103.61   10.25
 -10  -9   2  812.16   29.56
  -9 -10  -2  803.98   28.54
   9  10  -2  849.71   28.60
   9  10  -2  836.23   29.34
  10  -9   2  822.57   28.21
  10   9   2  830.79   28.48
  -9 -10  -3   36.22    6.91
 -10  -9   3   24.68    6.75
   9  10  -3   51.00    7.08
  10   9   3   43.84    7.35
  10  -9   3   48.42    7.56
   9  10  -3   46.54    7.22
  10   9   3   43.90    6.92
  10   9   4   33.46    6.76
 -10  -9   4   31.70    7.44
  -9 -10  -4   33.25    6.56
   9  10  -4   39.26    6.36
   9  10  -4   35.76    6.03
  10   9   4   41.97    6.87
  10  -9   4   39.99    7.08
  -9 -10  -5    7.15    4.93
 -10  -9   5    2.13    5.38
   9 -10  -5   -0.21    4.58
  10   9   5    3.57    4.93
   9  10  -5    5.63    4.24
   9  10  -5    8.64    3.66
  10   9   5    3.04    3.65
   9  10  -5    9.32    6.27
   9  10  -6  107.34    8.85
   9 -10  -6   98.05    8.66
  10   9   6  101.30   10.95
 -10  -9   6   81.41    9.57
   9  10  -6   88.19    9.65
  -9 -10  -6   87.58    8.97
  10   9   6   93.57    6.83
  10   9   6  103.97    9.59
   9  10  -6   98.86   12.90
  10   9   7   56.69    9.47
 -10  -9   7   74.55    9.78
   9 -10  -7   71.55    7.40
  -9 -10  -7   64.60    8.21
 -10   9   7   74.10    7.48
   9  10  -7   60.62    8.63
  10   9   7   72.86    6.19
   9  10  -7   64.60   11.67
  10   9   7   75.05    8.23
   9 -10  -8   16.42    3.96
  -9 -10  -8    8.93    4.05
   9  10  -8   11.65    7.91
 -10   9   8    7.91    2.87
   9  10  -8   15.31    4.97
   9  10  -9   30.75    9.65
   9  10 -10   88.13   13.86
   9  10 -11   29.85   10.07
  10 -10   0   30.44    5.85
  10  10   0   30.83    6.73
  10  10  -1  179.33   13.80
  10  10  -1  147.12   13.24
  10  10   1  147.17   12.87
  10 -10   1  145.52   12.57
  10  10  -2  661.38   26.13
  10  10  -2  655.67   24.95
 -10 -10  -2  629.02   25.06
 -10 -10   2  628.23   26.21
  10  10   2  638.65   25.15
  10 -10   2  635.85   25.17
  10  10   3   17.71    6.05
 -10 -10  -3   17.05    6.67
 -10 -10   3   16.44    6.47
  10  10  -3   20.22    5.52
  10  10  -3   20.33    6.16
  10 -10   3   22.07    6.51
  10  10   3   18.76    5.82
  10  10  -4  385.74   18.32
  10  10  -4  425.23   20.96
 -10 -10  -4  386.34   19.28
  10  10   4  407.68   21.24
 -10 -10   4  395.75   20.65
  10 -10   4  400.11   21.45
  10  10   4  409.60   19.63
 -10 -10  -5  144.39   12.72
  10  10  -5  155.58   12.04
 -10 -10   5  175.87   14.81
  10  10   5  155.66   15.10
  10  10  -5  163.83   14.07
  10  10   5  170.73   13.02
  10  10  -6   53.57    6.71
  10 -10  -6   51.76    6.76
 -10 -10   6   43.80    8.26
 -10 -10  -6   49.78    7.39
  10  10   6   58.84    8.59
  10  10   6   52.82    5.01
  10  10  -6   51.48   10.66
  10  10   6   52.38    7.23
  10  10  -6   49.96    7.53
  10 -10  -7   65.55    7.49
 -10 -10   7   64.96   10.42
 -10 -10  -7   63.05    8.56
  10  10  -7   67.69   12.15
 -10  10   7   47.08    6.62
  10  10  -7   64.46    9.48
  10  10   7   59.03    5.34
  10  10   7   56.87    7.63
  10 -10  -8   32.45    4.81
 -10 -10  -8   29.21    5.89
  10  10  -8   38.36    6.88
  10  10  -8   22.16    8.24
 -10  10   8   36.89    4.69
  10  10  -9   90.24   14.99
  10  10 -10   59.38   12.32
  10  10 -11    8.50    7.51
  11   0 -11   63.67   10.68
  11   0 -10   -1.79    5.34
   0 -11   9  129.12    9.74
  11   0  -9  105.41   12.92
 -11   0  -9  119.90    9.93
   0 -11   8   -0.97    3.90
 -11   0  -8   -4.52    4.71
   0 -11   7  106.16    9.34
   0  11   7   94.87    6.26
 -11   0  -7  114.53   10.22
  11   0  -6   -5.09    3.53
   0 -11   6   11.24    6.09
   0  11   6   -2.86    3.33
 -11   0  -6   14.16    6.30
   0 -11   5  239.28   14.76
   0  11   5  226.96   12.20
 -11   0  -5  234.78   14.96
  11   0  -5  239.59   13.67
   0  11   4   -0.79    3.59
   0 -11   4    1.77    5.15
   0 -11   4    1.13    3.87
  11   0  -4   -0.85    3.61
 -11   0  -4   -5.43    6.27
   0 -11   3  608.87   22.04
   0  11   3  624.11   20.98
   0 -11   3  632.58   24.64
 -11   0  -3  606.54   22.70
  11   0  -3  630.71   21.77
   0  11   2    1.86    4.48
   0 -11   2   -3.46    5.57
   0  11   2   -3.50    4.08
   0 -11   2   -1.05    3.80
   0  11   2   -0.49    2.99
  11   0  -2    3.64    4.04
   0 -11   1 1134.90   31.52
   0  11   1 1153.59   31.43
   0  11   1 1082.84   26.50
  11   0  -1 1120.93   31.30
   0 -11   1 1121.40   30.90
   0 -11   0    1.44    5.84
   0  11   0   -3.38    4.22
   0  11   0   -3.86    3.81
   0 -11   0   -2.75    3.33
  11   0   0   -3.20    4.57
   0 -11  -1 1136.13   31.57
   0  11  -1 1161.04   32.73
  11   0   1 1151.97   32.17
   0  11  -1 1066.28   30.41
   0 -11  -1 1008.58   26.12
   0 -11  -2   12.48    7.58
   0  11  -2   -0.40    4.27
   0  11  -3  652.02   23.78
   0 -11  -3  492.05   20.46
 -11   0   3  633.04   21.97
   0  11  -4   -0.55    4.12
   0 -11  -4    1.25    5.27
 -11   0   4    2.10    4.39
   0 -11  -5  271.00   15.37
 -11   0   5  250.34   14.69
   0  11  -5  247.94   15.48
  11   0   5  241.05   14.19
   0  11  -5  264.07   18.19
   0 -11  -6    6.46    6.15
 -11   0   6   12.03    5.59
   0  11  -6   -2.86    4.53
   0  11  -6    8.59    7.96
  11   0   6   15.21    6.27
   0 -11  -7  116.18   10.09
 -11   0   7   97.55    8.54
   0  11  -7   88.86    9.60
  11   0   7  104.39   10.33
   0  11  -7  101.56   12.46
 -11   0   8   -4.74    4.16
  11   0   8   -0.61    3.32
   0  11  -9   93.21   13.47
   0  11 -10   -2.68    6.85
   0  11 -11   69.94   12.47
   0  11 -12   13.67    7.57
  11   1 -11    3.12    5.33
  11   1 -10   93.04   12.80
  11  -1 -10   85.59   11.71
   1 -11   9   14.61    4.18
  -1 -11   9   18.79    3.95
 -11  -1  -9   10.15    3.96
 -11   1  -9   15.11    4.70
  11  -1  -9    9.29    5.88
  11   1  -9   27.51    8.10
  -1 -11   8   61.82    7.76
   1 -11   8   65.12    8.36
 -11  -1  -8   63.71    8.54
   1  11   8   46.94    2.87
 -11   1  -8   68.33    8.97
   1 -11   7   16.65    5.54
  -1 -11   7   18.72    5.74
  -1  11   7   12.70    2.90
   1  11   7   10.97    2.55
 -11  -1  -7    8.44    4.74
 -11   1  -7   16.00    5.66
   1  11   6  229.82   12.23
   1 -11   6  261.62   15.19
  -1  11   6  244.33   12.02
  11   1  -6  242.29   10.47
  -1 -11   6  228.09   14.66
  11  -1  -6  226.83    9.78
 -11  -1  -6  236.13   15.47
 -11   1  -6  235.75   16.06
  11   1  -6  250.63   13.94
   1  11   5  142.59    8.94
  -1  11   5  130.68    8.72
   1 -11   5  131.35   10.64
  -1 -11   5  132.20   10.37
  11   1  -5  137.73    8.20
   1 -11   5  156.12   13.53
 -11  -1  -5  151.14   11.36
  11   1  -5  139.82   10.00
 -11   1  -5  127.87   10.88
  -1 -11   4   38.00    7.31
   1 -11   4   40.67    7.73
  -1  11   4   34.61    5.68
   1  11   4   21.57    3.84
  11   1  -4   31.70    5.82
 -11   1  -4   24.98    6.16
   1 -11   4   47.35    7.66
 -11  -1  -4   22.63    5.00
  -1  11   3  254.97   12.87
  -1 -11   3  252.67   13.72
   1 -11   3  246.69   13.97
   1  11   3  235.94   12.88
   1  11   3  238.16    6.96
   1 -11   3  257.98   14.94
 -11  -1  -3  231.84   13.61
 -11   1  -3  231.21   13.96
  11   1  -3  243.13   13.20
  11  -1  -3  241.55   12.84
  -1  11   2  288.59   15.61
  -1 -11   2  307.51   16.29
   1 -11   2  311.53   16.29
   1  11   2  304.60   15.09
   1 -11   2  295.78   16.35
  -1  11   2  295.79   10.59
  -1 -11   2  294.04   15.77
   1  11   2  276.94   10.78
  11   1  -2  281.53   15.28
  11  -1  -2  306.46   15.22
  -1  11   1  149.15   10.30
   1  11   1  144.12   10.23
  -1 -11   1  170.57   11.93
   1 -11   1  160.18   11.51
  -1  11   1  142.98    8.48
  11   1  -1  152.14   10.66
   1 -11   1  151.33   10.59
   1  11   1  123.26    8.16
  11  -1  -1  154.07   10.95
   1 -11   0   26.83    6.89
   1  11   0   34.18    6.16
  -1 -11   0   28.02    7.42
   1 -11   0   26.88    4.93
  -1  11   0   30.25    5.83
   1  11   0   13.71    4.95
  11   1   0   29.52    5.90
   1  11  -1  154.30   11.17
   1 -11  -1  179.60   12.73
  -1 -11  -1  170.24   11.91
   1  11  -1  131.11   10.06
  -1  11  -1  152.66   10.97
  11   1   1  155.12   10.64
   1 -11  -1  136.61    8.29
   1 -11  -2  327.99   16.29
  -1 -11  -2  303.69   17.25
   1  11  -2  322.10   16.58
   1 -11  -2  266.27   11.09
 -11   1   2  315.20   15.94
  11   1   2  315.68   16.03
  -1 -11  -3  226.13   13.85
   1 -11  -3  234.62   13.99
   1  11  -3  262.95   14.65
 -11   1   3  246.41   13.69
  -1 -11  -4   28.39    6.32
   1  11  -4   32.88    6.31
  -1  11  -4   34.98    6.79
   1 -11  -4   29.95    6.41
 -11   1   4   36.61    6.76
  11  -1   4   56.71    7.33
   1  11  -5  135.72   11.02
  -1  11  -5  149.80   11.93
  -1 -11  -5  144.49   11.26
   1 -11  -5  146.92   11.36
  11   1   5  149.97   10.62
  -1  11  -5  138.80   13.13
  11  -1   5  150.57   11.37
 -11   1   5  139.94   10.20
   1  11  -5  140.84   13.31
   1  11  -6  238.30   16.05
  -1  11  -6  258.19   16.43
 -11   1   6  284.83   14.64
   1 -11  -6  278.32   15.83
  -1 -11  -6  261.71   16.51
  11   1   6  273.24   15.59
  11  -1   6  287.40   16.93
  -1  11  -6  265.12   18.96
   1  11  -6  255.08   20.16
   1 -11  -7   11.55    4.58
   1  11  -7    9.71    3.86
 -11  -1   7   12.05    4.46
  -1  11  -7    7.45    3.59
 -11   1   7   15.40    4.33
   1  11  -7    7.69    6.98
  -1  11  -7   14.88    6.98
  11   1   7   17.29    5.64
  11  -1   7   11.17    5.31
 -11  -1   8   55.61    6.93
  -1  11  -8   41.16    7.02
   1  11  -8   49.15    7.27
 -11   1   8   63.62    6.71
   1  11  -8   65.43   11.12
  -1  11  -8   49.05    9.97
  11   1   8   67.86    8.67
  11  -1   8   78.75    9.82
  -1  11  -9   -1.20    7.80
   1  11  -9   -2.43    9.21
  -1  11 -10   70.19   12.05
   1  11 -10   49.29   10.05
  -1  11 -11    3.09    7.08
   1  11 -11    4.29    6.81
  -1  11 -12   12.44    7.82
   1  11 -12    4.02    5.79
  11   2 -11   39.81    9.61
  11  -2 -10   20.35    6.99
  11   2 -10   24.74    7.80
 -11  -2  -9   28.23    5.70
   2 -11   9   38.32    6.70
  11   2  -9   36.97    8.87
 -11   2  -9   31.67    6.84
  11  -2  -9   25.56    7.50
 -11  -2  -8  159.38   11.96
   2 -11   8  157.91   11.90
  -2 -11   8  169.32   11.06
   2  11   8  134.56    5.84
 -11   2  -8  145.94   12.25
   2 -11   7  254.16   14.44
  -2 -11   7  227.55   12.95
  11  -2  -7  239.92    7.07
  11   2  -7  216.03    6.89
  -2  11   7  247.59    9.78
   2  11   7  253.11   10.89
  11   2  -7  245.03   13.14
 -11  -2  -7  252.84   14.13
 -11   2  -7  243.85   14.70
  -2  11   6   62.71    6.27
   2 -11   6   54.70    8.05
  11   2  -6   75.10    6.19
  -2 -11   6   62.91    8.14
   2  11   6   78.43    7.31
 -11  -2  -6   62.85    8.59
  11   2  -6   71.66    8.14
 -11   2  -6   72.21    9.40
   2  11   5   78.91    7.46
   2 -11   5   83.00    9.39
  -2  11   5   73.96    7.37
  11   2  -5   80.41    6.89
  -2 -11   5   76.86    8.68
 -11  -2  -5   83.73    9.72
   2 -11   5   85.25   10.66
 -11   2  -5   75.91    9.09
  11   2  -5   77.92    8.68
  11   2  -4   91.28    7.74
   2 -11   4  137.37   13.26
  -2  11   4  132.51    9.88
  -2 -11   4  152.34   11.64
   2  11   4  110.95    8.95
 -11  -2  -4  128.89   11.29
  11   2  -4  121.37   11.22
 -11   2  -4  128.80   11.98
   2 -11   4  136.75   12.90
   2  11   3  441.20   17.95
  -2  11   3  462.17   18.15
  -2 -11   3  488.30   19.71
   2 -11   3  497.10   20.13
   2  11   3  471.63   11.37
   2 -11   3  464.17   20.91
  11   2  -3  464.86   19.05
 -11   2  -3  471.62   20.02
 -11  -2  -3  472.26   19.98
  -2 -11   2  197.68   14.29
   2 -11   2  217.25   14.66
   2  11   2  172.76   12.45
  11   2  -2  199.01   12.79
   2 -11   2  203.50   13.55
 -11  -2  -2  212.33   13.74
   2  11   2  151.72    8.65
  -2 -11   1  693.44   23.85
   2 -11   1  668.96   23.58
   2  11   1  653.44   22.86
  -2  11   1  658.90   18.72
   2 -11   1  632.02   22.57
   2  11   1  594.51   18.97
  11   2  -1  671.23   23.23
   2  11   0  277.74   15.57
   2 -11   0  274.70   15.95
  -2 -11   0  269.13   17.48
  -2  11   0  304.47   14.30
   2  11   0  210.28   12.54
   2 -11   0  233.28   12.71
  11   2   0  242.53   14.36
  -2 -11  -1  602.77   22.94
   2 -11  -1  662.93   23.98
   2  11  -1  651.16   23.57
   2  11  -1  621.60   22.69
  11   2   1  646.55   23.23
   2 -11  -1  593.56   18.91
  -2  11  -1  642.72   22.47
   2  11  -2  206.25   13.42
   2 -11  -2  234.78   14.03
  -2 -11  -2  216.49   14.36
  11   2   2  213.94   13.27
   2 -11  -2  180.32    9.04
   2 -11  -3  489.05   19.66
  -2 -11  -3  458.69   19.66
   2  11  -3  491.77   20.84
   2 -11  -3  454.75   12.41
 -11   2   3  446.81   18.58
  11   2   3  448.35   19.08
  -2 -11  -4  157.96   12.51
   2  11  -4  130.97   12.25
   2 -11  -4  121.63   11.67
  11  -2   4  173.77   12.14
 -11   2   4  158.11   11.44
  -2  11  -5   71.85    8.97
   2 -11  -5   95.71    9.81
   2  11  -5   81.59    9.10
  -2 -11  -5   89.55    9.85
  11   2   5  115.73    9.37
 -11   2   5   79.76    8.79
  -2  11  -5   85.84   11.27
  11  -2   5  101.12   10.15
   2  11  -5   85.73   11.28
  -2 -11  -6   77.35    9.17
 -11   2   6   72.88    7.93
   2  11  -6   57.51    8.27
  -2  11  -6   63.55    8.56
   2 -11  -6   85.52    9.18
  11  -2   6   94.61   10.33
   2  11  -6   87.55   12.10
  11   2   6   85.59    9.00
  -2  11  -6   61.45   10.24
   2  11  -7  223.19   14.79
  -2  11  -7  247.82   15.68
 -11   2   7  244.49   12.23
   2 -11  -7  243.97   13.41
   2  11  -7  238.31   18.34
  11  -2   7  230.07   15.62
  -2  11  -7  238.34   18.41
  11   2   7  224.44   14.42
 -11   2   8  142.04    9.31
  11   2   8  138.57   12.80
   2  11  -8  122.22   11.26
  -2  11  -8  112.33   10.94
 -11  -2   8  145.65   10.47
  -2  11  -8  129.54   15.42
   2  11  -8  153.72   16.08
  11   2   8  155.07   12.32
  -2  11  -9   25.60    9.87
   2  11  -9   14.34    7.76
  -2  11 -10    9.45    6.91
   2  11 -10   -3.44    7.80
  -2  11 -11   45.12   10.97
   2  11 -11   34.55    9.76
   2  11 -12   28.90   10.62
  -2  11 -12   25.41    8.19
  11   3 -11   12.41    6.97
  11  -3 -10   17.38    6.86
  11   3 -10    9.27    6.14
   3 -11   9  211.27   13.34
 -11  -3  -9  216.96   12.68
  11  -3  -9  194.68   15.64
 -11   3  -9  220.52   14.37
  11   3  -9  211.93   18.07
   3 -11   8  103.67   10.47
  -3 -11   8  102.93    8.82
 -11  -3  -8  106.96   10.15
   3  11   8   89.95    9.44
  11   3  -8  113.62   13.39
   3  11   8   98.24    5.91
  11   3  -8   87.35    8.37
 -11   3  -8   95.81   10.56
   3 -11   7   83.39    9.97
  11   3  -7   68.01    4.39
  -3  11   7   72.10    5.97
 -11  -3  -7   72.08    8.85
  11  -3  -7   62.81    4.31
   3  11   7   77.07    9.28
  -3 -11   7   78.80    8.46
  11  -3  -7   60.56    4.30
   3  11   7   77.31    6.94
  11   3  -7   83.12    8.58
 -11   3  -7   67.48    9.26
  -3  11   6   47.49    5.38
  11   3  -6   54.13    5.28
  -3 -11   6   54.41    7.65
   3  11   6   52.11    5.98
 -11  -3  -6   43.24    6.97
  11   3  -6   49.36    6.72
 -11   3  -6   49.10    8.12
  -3  11   5  384.31   15.48
  -3 -11   5  410.80   17.43
  11   3  -5  392.49   14.76
   3  11   5  403.93   16.16
 -11  -3  -5  431.68   18.83
  11   3  -5  432.64   18.31
   3 -11   5  406.54   21.48
 -11   3  -5  404.54   18.94
  -3 -11   4  158.09   13.03
  -3  11   4  116.39    9.87
   3  11   4  113.64    9.81
  11   3  -4   77.86    7.77
 -11  -3  -4  132.76   11.39
  11   3  -4  122.61   11.53
 -11   3  -4  142.61   12.72
   3 -11   4  156.96   13.67
  11   3  -3  320.52   14.88
  -3 -11   3  367.48   17.94
   3  11   3  329.43   15.63
 -11  -3  -3  363.12   17.63
   3 -11   3  353.80   18.65
  11   3  -3  323.80   16.68
 -11   3  -3  350.42   17.66
   3  11   3  322.40   10.16
  -3 -11   2  237.90   14.61
   3  11   2  233.54   13.22
   3  11   2  221.99   10.06
 -11  -3  -2  243.88   14.31
  11   3  -2  243.42   14.47
   3 -11   2  269.19   14.96
  -3 -11   1  997.72   28.79
   3  11   1  892.12   27.48
   3 -11   1  913.70   27.19
  -3  11   1  891.98   22.76
  11   3  -1  930.29   28.31
   3  11   1  895.44   23.70
   3  11   0  576.56   21.87
  -3 -11   0  610.69   23.29
   3 -11   0  565.29   21.85
  -3  11   0  666.13   20.44
   3  11   0  544.08   19.40
  11   3   0  579.63   21.78
   3 -11   0  540.24   19.35
   3 -11  -1  864.83   27.29
  -3 -11  -1  947.87   28.77
   3  11  -1  908.99   28.25
  -3  11  -1  915.90   26.65
  11   3   1  899.52   27.99
   3 -11  -1  851.22   23.39
   3  11  -1  894.78   27.02
   3 -11  -2  271.08   15.08
  -3 -11  -2  269.37   15.64
   3  11  -2  251.01   14.70
   3  11  -2  254.15   14.48
  11   3   2  241.19   14.45
   3 -11  -2  248.96   10.77
   3 -11  -3  414.77   18.58
   3  11  -3  366.20   18.20
  -3 -11  -3  346.48   18.08
  11   3   3  363.11   17.13
   3 -11  -3  313.38   10.85
 -11   3   3  341.12   16.41
   3 -11  -4  168.28   13.80
   3  11  -4  142.81   12.08
  -3 -11  -4  136.90   13.23
  11  -3   4  153.68   11.98
   3 -11  -4  102.94    5.38
 -11   3   4  163.20   12.18
  11   3   4  138.08   11.18
   3  11  -5  422.01   19.70
   3 -11  -5  388.02   17.17
  -3 -11  -5  401.91   18.80
  11   3   5  383.23   16.45
 -11   3   5  408.67   16.90
   3  11  -5  388.67   21.84
  -3  11  -5  378.61   21.14
  11  -3   5  421.19   20.01
  -3 -11  -6   69.80    9.51
   3 -11  -6   70.45    8.35
   3  11  -6   59.63    8.63
  11   3   6   69.77    7.79
 -11   3   6   51.97    6.47
  11  -3   6   77.00    9.60
  -3  11  -6   44.15    9.33
   3  11  -6   56.43   10.25
   3  11  -7   71.92    8.96
  -3  11  -7   79.79    9.59
 -11   3   7   81.33    8.02
   3 -11  -7   80.52    8.52
  11   3   7   63.63    9.78
  11   3   7   71.77    8.45
  11  -3   7   80.86   10.45
   3  11  -7   79.59   12.30
  -3  11  -7   67.18   11.92
   3 -11  -8  119.00    9.86
 -11   3   8  100.05    7.85
  -3  11  -8   70.93    8.85
   3  11  -8   86.34    9.58
  11   3   8   84.02   10.75
   3  11  -8   92.87   12.98
  -3  11  -8  100.04   13.57
  11   3   8   91.21    9.44
  -3  11  -9  184.32   17.82
   3  11  -9  203.68   18.73
  -3  11 -10   17.08    7.97
   3  11 -10    9.52    7.08
  -3  11 -11    3.27    6.25
   3  11 -11   11.85    7.86
  -3  11 -12   30.54    9.21
   3  11 -12   20.51    9.06
  11   4 -11   50.13   10.39
  11   4 -10   36.25    9.24
  11  -4 -10   42.13    8.56
 -11  -4  -9   24.22    4.71
   4 -11   9   32.85    6.59
  11  -4  -9   33.87    8.00
 -11   4  -9   25.80    6.09
  11   4  -9   26.14    9.07
   4  11   8  298.17   17.31
 -11  -4  -8  334.36   16.58
   4 -11   8  336.09   18.20
  -4 -11   8  351.12   15.71
  11   4  -8  305.99   15.90
  11   4  -8  338.95   22.62
 -11   4  -8  313.01   18.39
  11   4  -7   95.85    5.56
   4  11   7  106.13   10.33
  -4  11   7   99.09    6.42
 -11  -4  -7  105.70    9.96
  -4 -11   7  110.32    9.02
  11  -4  -7   97.21    5.51
 -11   4  -7  103.02   10.81
   4  11   7  102.76    7.77
  11   4  -7  102.04    8.96
  -4  11   6   70.76    7.36
   4  11   6   97.57   10.80
 -11  -4  -6   89.67    9.63
  11   4  -6   82.03    6.86
  -4 -11   6   87.60    9.58
   4  11   6   81.09    7.57
  11   4  -6   81.54    8.94
 -11   4  -6   88.70   10.46
  -4  11   5   47.07    6.27
  11   4  -5   45.96    5.82
  -4 -11   5   60.43    8.39
  11   4  -5   63.54    7.83
   4 -11   5   61.09    9.12
 -11  -4  -5   60.62    8.19
   4  11   5   47.81    6.36
 -11   4  -5   50.40    8.50
  -4 -11   4 1060.51   30.65
  11   4  -4  974.41   27.42
   4  11   4 1011.65   29.49
   4 -11   4 1091.77   36.22
 -11  -4  -4 1052.32   31.45
  11   4  -4 1079.34   31.13
 -11   4  -4 1079.95   34.17
   4  11   3  215.93   12.55
  11   4  -3  212.61   12.00
  -4 -11   3  230.18   14.04
 -11  -4  -3  227.97   13.99
 -11   4  -3  242.57   15.15
  11   4  -3  222.83   13.70
   4  11   3  214.69    8.57
   4 -11   3  229.88   14.66
   4  11   2  249.65   14.43
  -4 -11   2  288.63   15.68
  11   4  -2  252.54   13.90
   4 -11   2  278.11   16.03
   4  11   2  248.34   11.24
 -11  -4  -2  251.07   15.78
  11   4  -2  262.29   15.50
   4  11   1  186.26   12.46
  -4 -11   1  237.85   14.55
  11   4  -1  231.39   13.49
   4  11   1  182.33   10.11
   4 -11   1  188.99   12.79
   4  11   0 1771.19   45.67
  -4 -11   0 1879.13   47.36
  -4  11   0 1988.81   41.33
   4 -11   0 1856.70   42.64
  11   4   0 1904.70   45.20
   4  11   0 1787.59   41.90
   4  11  -1  219.05   13.72
  -4 -11  -1  214.18   14.97
   4 -11  -1  215.19   14.47
   4 -11  -1  186.35   10.50
  11   4   1  206.35   13.47
   4  11  -1  194.76   13.01
   4  11  -2  282.84   16.07
   4 -11  -2  269.67   15.47
   4  11  -2  273.64   15.15
  -4 -11  -2  274.15   17.05
  -4 -11  -2  257.72   15.37
  11   4   2  274.80   15.58
   4 -11  -2  252.46   11.94
  -4 -11  -3  232.16   14.86
   4  11  -3  235.11   14.64
   4  11  -3  226.18   13.38
  -4 -11  -3  228.72   13.61
   4 -11  -3  239.12   14.19
  11  -4   3  246.09   13.99
  11   4   3  223.44   13.54
   4 -11  -3  215.26    9.48
   4 -11  -4 1157.10   31.59
   4  11  -4 1064.71   33.68
  -4 -11  -4 1097.61   34.84
  11  -4   4 1110.63   33.42
  11   4   4  998.08   32.11
   4  11  -5   53.07    7.96
   4 -11  -5   58.34    8.43
  -4 -11  -5   57.55    9.12
   4 -11  -5   38.32    3.09
   4  11  -5   43.22   10.20
 -11   4   5   59.61    7.62
  -4  11  -5   65.30   10.41
  11  -4   5   58.45    8.71
  11   4   5   60.84    7.92
   4  11  -6   85.51   10.58
   4 -11  -6  105.01   10.03
  11   4   6   97.72   11.17
 -11   4   6   86.59    8.87
  11  -4   6  112.95   11.73
   4  11  -6  122.80   14.91
  -4  11  -6   92.37   12.97
  11   4   6  111.60    9.34
 -11   4   7  107.17    8.42
   4  11  -7   99.84   10.03
  -4  11  -7   92.33    9.87
   4 -11  -7  111.17    9.07
  11   4   7   95.45   10.19
  11   4   7  106.99    9.46
   4  11  -7  105.64   13.29
  -4  11  -7   84.80   11.65
   4  11  -8  321.14   18.45
  -4  11  -8  293.26   17.96
 -11   4   8  313.10   13.13
  11   4   8  305.67   19.27
   4 -11  -8  327.36   15.31
  11   4   8  321.78   16.97
  -4  11  -8  333.37   22.82
   4  11  -8  327.94   23.22
   4  11  -9    3.80    7.66
  -4  11  -9   30.26    9.26
   4  11 -10   23.58    7.46
  -4  11 -10   31.99    9.23
  -4  11 -11   51.43   11.28
   4  11 -11   39.15   10.79
   4  11 -12   27.10    9.41
  -4  11 -12   32.53    9.61
  11   5 -12   14.49    7.13
  11   5 -11   17.57    8.36
  11   5 -10   34.38    9.14
   5 -11   9  199.64   13.85
  11  -5  -9  173.16   14.20
  11   5  -9  164.67   17.35
 -11   5  -9  189.28   14.01
 -11  -5  -8   45.99    7.05
  -5 -11   8   43.09    6.13
   5  11   8   50.02    8.67
  -5  11   8   38.78    3.44
  11   5  -8   59.48   11.39
  11   5  -8   43.94    6.69
 -11   5  -8   32.84    7.41
 -11  -5  -7   78.82    8.59
   5  11   7   77.51    9.59
  -5  11   7   81.44    6.58
  -5 -11   7   85.94    8.46
  11  -5  -7   83.76    5.92
  11   5  -7   81.73    5.78
   5  11   7   88.65    7.67
 -11   5  -7   79.11    9.60
  11   5  -7   78.44    8.46
   5  11   6   84.90    9.96
  11   5  -6   84.84    6.80
 -11  -5  -6   94.56    9.52
  -5 -11   6   98.68    9.00
  -5  11   6   83.59    7.09
   5  11   6  100.53    8.22
  11   5  -6  108.41    9.98
 -11   5  -6   85.66   10.04
  -5 -11   5 1403.26   36.27
 -11  -5  -5 1377.59   37.45
  11   5  -5 1366.91   33.05
   5  11   5 1458.23   40.11
  11   5  -5 1461.48   38.72
   5  11   5 1391.31   35.50
   5 -11   5 1438.50   43.98
 -11   5  -5 1420.65   39.56
   5  11   4  133.87   11.32
   5  11   4  125.21   10.08
  11   5  -4  118.99    9.27
 -11  -5  -4  138.89   11.92
  -5 -11   4  155.53   12.43
   5  11   4  132.34    5.79
  11   5  -4  140.01   11.13
   5 -11   4  149.67   12.93
 -11   5  -4  164.26   13.66
  11   5  -3  627.76   21.72
   5  11   3  633.24   22.58
  -5 -11   3  640.09   23.39
   5 -11   3  646.82   25.58
  11   5  -3  634.46   23.79
 -11  -5  -3  616.58   23.33
  -5 -11   2  869.94   28.10
   5  11   2  930.45   28.72
  11   5  -2  854.15   27.39
  11   5  -2  892.90   29.01
   5 -11   2  950.38   30.11
 -11  -5  -2  891.89   28.73
  11   5  -1 1658.07   40.42
  -5 -11   1 1638.19   41.01
   5  11   1 1636.98   41.67
  11   5  -1 1736.66   42.32
   5 -11   1 1665.02   40.69
   5  11   0   61.32    8.79
  -5 -11   0  112.69   12.83
  11   5   0   86.63    9.71
   5 -11   0   83.63    8.50
  -5 -11  -1 1585.09   41.61
   5  11  -1 1697.70   42.53
  11   5   1 1662.17   41.56
   5 -11  -1 1674.93   37.22
   5 -11  -2  860.16   28.29
   5  11  -2  888.21   30.08
  -5 -11  -2  851.88   28.48
  -5 -11  -2  867.31   30.06
   5  11  -2  868.21   27.76
  11   5   2  912.35   28.61
   5 -11  -2  851.16   23.14
  -5 -11  -3  627.25   24.39
   5  11  -3  653.26   24.83
   5 -11  -3  620.04   22.47
  -5 -11  -3  642.74   23.11
  11   5   3  534.02   22.97
   5  11  -3  647.43   22.95
  11  -5   3  644.37   23.84
   5 -11  -3  633.56   17.65
  11   5   3  663.52   23.91
   5 -11  -4  173.35   13.23
  -5 -11  -4  127.11   10.75
   5  11  -4  128.21   11.61
  11   5   4  128.87   12.24
  -5 -11  -4  179.94   14.64
  11  -5   4  168.99   12.75
   5 -11  -4  136.76    7.26
  11   5   4  123.95   10.82
  -5 -11  -5 1471.37   39.85
  11   5   5 1458.56   40.96
   5 -11  -5 1404.17   35.60
   5  11  -5 1400.78   39.86
  -5 -11  -5 1389.52   35.60
  -5  11  -5 1391.59   42.07
 -11   5   5 1383.13   34.85
  11  -5   5 1399.11   40.78
   5 -11  -5 1257.07   25.42
  11   5   5 1416.53   37.19
   5  11  -5 1383.84   44.09
  11   5   6   92.21   10.31
   5 -11  -6   86.55    8.79
   5  11  -6   93.20    9.92
   5  11  -6   95.61   12.85
 -11   5   6   85.64    7.93
  -5  11  -6   88.43   11.80
  11   5   6  110.51    8.97
   5 -11  -6   91.52    4.43
  11  -5   6   88.70   10.44
  11   5   7   80.71    9.88
   5  11  -7   84.31    9.48
   5 -11  -7   99.94    8.89
 -11   5   7   75.62    7.30
   5  11  -7   74.93   12.45
  -5  11  -7   99.45   12.67
  11   5   7   76.33    7.98
  11   5   8   46.26    8.62
 -11   5   8   46.41    5.68
   5 -11  -8   56.49    7.03
  -5  11  -8   50.89    8.04
   5  11  -8   44.26    7.59
  -5  11  -8   73.21   11.82
   5  11  -8   62.87   12.82
  11   5   8   58.66    7.44
  -5  11  -9  198.83   18.08
   5  11  -9  163.18   17.36
  -5  11 -10   37.68   10.58
   5  11 -10    8.41    8.76
   5  11 -11   -0.74    6.82
  -5  11 -11   10.30    7.35
  -5  11 -12   24.79    8.74
   5  11 -12   32.07    9.66
  11   6 -12   13.58    7.27
  11   6 -11   60.13   12.14
  11   6 -10   40.90   10.37
  11   6  -9    9.70    7.71
  11  -6  -9    0.98    4.46
 -11   6  -9    6.45    5.04
  -6 -11   8   87.50    7.62
 -11  -6  -8   96.68    9.68
   6  11   8   91.97   10.51
  11   6  -8   87.93    9.15
  11   6  -8  111.85   14.58
 -11   6  -8   85.27   10.74
  -6  11   8   77.74    5.02
   6  11   7  126.78   11.88
  -6  11   7  121.60    7.94
  11  -6  -7  117.59    7.38
  11   6  -7  112.35    7.13
 -11  -6  -7  111.15    9.89
  -6 -11   7  123.31    9.35
  11   6  -7  122.21   10.62
   6  11   7  126.68    9.22
  -6  11   7  113.59    7.54
 -11   6  -7  127.17   12.02
 -11  -6  -6  183.76   12.98
  -6 -11   6  181.07   12.28
   6  11   6  195.25   14.52
  11   6  -6  185.57   10.47
  11   6  -6  203.18   13.89
   6  11   6  187.09   11.74
 -11   6  -6  200.43   14.72
   6  11   5   50.84    8.15
  11   6  -5   49.39    6.47
  -6 -11   5   46.98    7.71
 -11  -6  -5   56.61    8.88
   6  11   5   44.05    6.47
  11   6  -5   63.67    8.06
   6  11   5   55.13    3.14
   6 -11   5   64.36    9.57
  -6 -11   4  664.20   28.20
 -11  -6  -4  685.00   25.63
  11   6  -4  662.52   23.27
  -6 -11   4  692.79   25.26
   6  11   4  642.01   27.09
   6  11   4  655.93   24.42
   6 -11   4  743.21   29.03
  11   6  -4  633.37   25.85
   6  11   3   82.57    8.81
  11   6  -3   75.47    7.78
  -6 -11   3   79.93    8.72
   6  11   3   78.55    8.10
  11   6  -3   78.56    8.47
 -11  -6  -3   75.81    8.77
   6 -11   3   87.10    9.37
  -6 -11   2   74.47    9.53
   6  11   2   73.78    8.35
  11   6  -2   79.81    8.33
 -11  -6  -2   84.51   10.07
   6 -11   2   74.13    8.80
  11   6  -2   74.72    8.64
  11   6  -1  101.64   10.31
  -6 -11   1  123.35   11.24
   6  11   1  111.01   10.22
   6 -11   1  108.88   10.27
  11   6  -1  112.25   10.77
  -6 -11   0 1537.95   44.06
   6  11   0 1528.31   42.31
  11   6   0 1731.34   43.05
   6 -11   0 1671.50   40.17
  -6 -11  -1  105.25   10.95
   6  11  -1  109.69   10.66
  11   6   1  106.94   10.64
   6 -11  -1  121.30    9.39
   6  11  -2   79.87    9.14
   6  11  -2   84.87    9.18
  -6 -11  -2   82.56    9.58
  -6 -11  -2   81.93   10.59
  11   6   2   83.32    9.11
   6 -11  -2   86.90    7.42
  11  -6   2   90.29    9.26
  -6 -11  -3   65.38    8.67
   6  11  -3   89.28    9.13
  -6 -11  -3   69.01    8.14
   6  11  -3   86.56    8.74
   6 -11  -3   71.79    8.32
  11   6   3   81.69    9.09
  11  -6   3   76.59    8.26
   6 -11  -3   71.47    5.99
  11   6   3   79.94    8.25
  11   6   4  658.44   27.83
   6  11  -4  665.38   24.42
  -6 -11  -4  704.95   27.69
  -6 -11  -4  600.14   24.47
   6  11  -4  645.48   26.49
   6 -11  -4  704.02   24.72
  11  -6   4  728.11   27.42
  11   6   4  651.61   25.06
   6 -11  -4  579.74   17.80
   6 -11  -5   69.50    8.80
  11   6   5   57.16    8.73
  -6 -11  -5   32.01    6.45
   6  11  -5   54.36    8.00
   6  11  -5   48.16   10.26
  11  -6   5   74.82    9.79
  -6  11  -5   65.17   10.69
  11   6   5   52.70    7.60
   6 -11  -5   44.19    4.53
   6  11  -6  197.90   14.34
  -6 -11  -6  188.82   12.33
   6 -11  -6  175.80   11.90
 -11  -6   6  189.89   14.07
  11   6   6  196.02   15.52
  11   6   6  162.11   10.58
  -6  11  -6  206.57   16.52
 -11   6   6  187.56   11.74
  11   6   6  178.65   12.56
   6  11  -6  211.42   17.87
   6  11  -7  120.36   11.46
   6 -11  -7  135.52   10.09
  11   6   7  114.69   11.52
 -11  -6   7  136.62   11.34
  -6  11  -7  137.42   14.14
 -11   6   7  128.96    9.14
   6  11  -7  138.43   15.48
  11   6   7  123.46    9.46
   6 -11  -7  132.66    5.99
 -11  -6   8   99.14   10.38
   6  11  -8   91.55    9.99
   6 -11  -8   88.46    8.26
 -11   6   8   87.99    6.93
  -6  11  -8   94.75   13.09
  11   6   8   96.48    8.70
   6  11  -8  106.30   15.20
  -6  11  -9    3.55    6.75
   6  11  -9   25.82    9.69
  -6  11 -10   57.99   11.42
   6  11 -10   28.78    9.03
  -6  11 -11   40.88   10.35
   6  11 -11   11.42    7.90
  11   7 -12   13.01    7.46
  11   7 -11   26.32    9.16
  11   7 -10   36.98   10.46
  11   7  -9  143.44   16.89
 -11   7  -9  147.65   13.10
  11  -7  -9  148.93   12.12
  11  -7  -8   67.29    4.78
 -11  -7  -8   65.74    7.79
   7  11   8   69.05    9.26
  11   7  -8   64.35   10.65
  -7  11   8   65.39    4.90
  11   7  -8   70.79    8.49
 -11   7  -8   55.27    8.75
  11  -7  -7   21.22    4.58
 -11  -7  -7   16.78    5.88
  -7 -11   7   17.45    5.08
  -7  11   7   19.80    4.30
   7  11   7   15.17    5.63
  11   7  -7   16.88    5.41
   7  11   7   17.47    4.48
  11   7  -7   24.26    7.76
  -7  11   7    7.91    3.11
 -11   7  -7   19.78    6.57
  11   7  -6   45.22    5.66
   7  11   6   50.01    7.73
 -11  -7  -6   34.11    6.42
  -7 -11   6   43.17    6.58
  11   7  -6   54.88    7.69
   7  11   6   52.96    6.56
  11   7  -5  533.69   20.14
  -7 -11   5  522.53   21.07
 -11  -7  -5  570.94   22.95
   7  11   5  581.82   24.88
   7  11   5  528.58   21.07
  11   7  -5  588.76   24.02
  -7 -11   4   37.45    6.87
 -11  -7  -4   52.95    8.67
  -7 -11   4   51.32    9.36
   7  11   4   41.88    8.05
  11   7  -4   59.01    7.88
   7  11   4   52.65    7.37
  11   7  -4   44.88    7.21
   7 -11   4   60.47    9.00
  -7 -11   3  140.95   12.43
   7  11   3  169.80   12.01
  11   7  -3  187.82   12.13
   7  11   3  179.35   13.43
 -11  -7  -3  165.77   12.57
  -7 -11   3  151.22   12.05
  11   7  -3  179.88   12.98
   7 -11   3  188.38   13.89
  11   7  -2  159.38   11.81
 -11  -7  -2  152.66   11.97
  -7 -11   2  148.31   12.35
   7  11   2  155.73   11.94
  11   7  -2  151.90   11.95
   7 -11   2  175.29   12.58
   7  11   1  775.44   27.47
  11   7  -1  774.73   27.07
  -7 -11   1  735.45   27.11
  11   7  -1  781.33   27.66
   7 -11   1  775.74   26.75
   7  11   0  348.12   17.81
  -7 -11   0  350.09   18.14
   7 -11   0  352.60   16.16
  11   7   0  368.52   18.08
   7  11  -1  782.95   28.09
  -7 -11  -1  775.29   28.10
   7 -11  -1  767.85   24.04
  11   7   1  777.18   27.54
   7  11  -2  155.08   11.54
   7  11  -2  157.82   12.43
  -7 -11  -2  161.21   12.33
  -7 -11  -2  158.55   12.65
   7 -11  -2  154.67    9.62
  11  -7   2  170.85   12.16
  11   7   2  164.03   12.44
   7  11  -3  172.85   13.14
  -7 -11  -3  172.16   13.21
   7  11  -3  171.56   12.15
  -7 -11  -3  155.31   12.05
  11   7   3  189.38   13.64
   7 -11  -3  184.08    9.73
  11  -7   3  216.35   13.99
  11   7   3  172.10   12.60
   7  11  -4   39.91    6.69
  11   7   4   52.58    8.53
   7 -11  -4   53.63    8.16
 -11  -7   4   38.21    8.43
   7  11  -4   47.08    7.66
  -7 -11  -4   29.45    6.23
  -7  11  -4   50.94   10.26
  11  -7   4   64.86    9.05
  11   7   4   34.14    6.58
   7  11  -5  528.55   20.80
   7 -11  -5  558.11   20.95
   7  11  -5  572.62   24.68
 -11  -7   5  549.54   23.68
  11   7   5  564.32   25.14
  -7 -11  -5  529.15   21.35
  -7  11  -5  560.24   25.53
  11  -7   5  552.51   25.28
   7  11  -5  521.24   26.15
  11   7   5  555.33   22.39
 -11  -7   6   43.35    7.75
  -7 -11  -6   44.76    6.67
   7  11  -6   41.46    7.08
  11   7   6   42.18    7.56
   7 -11  -6   55.83    7.27
  -7  11  -6   48.66   10.36
   7  11  -6   48.42    9.97
  11   7   6   48.51    5.80
  11   7   6   43.00    6.58
  -7 -11  -7   21.22    5.32
   7 -11  -7   31.96    6.44
 -11  -7   7   19.24    6.41
  11   7   7    6.79    5.20
 -11   7   7   21.31    5.34
   7  11  -7   18.72    8.54
   7  11  -7   16.39    5.55
  11   7   7   25.56    5.08
  -7  11  -7   34.50    9.35
 -11   7   8   66.45    6.25
 -11  -7   8   66.98    8.71
   7 -11  -8   66.52    6.81
   7 -11  -8   60.77    4.66
   7  11  -8   68.46   12.31
   7  11  -8   60.02    8.00
  -7  11  -8   68.85   11.85
  -7  11  -9  138.22   15.60
   7  11  -9  165.12   17.81
  -7  11 -10   34.75   11.44
   7  11 -10   10.92    7.94
   7  11 -11    5.76    7.03
  11   8 -12   -4.63    6.94
  11   8 -11   29.89   10.04
  11   8 -10  123.54   16.10
  11   8  -9    9.18    7.12
  11  -8  -9   -2.04    3.94
 -11   8  -9    9.26    6.18
 -11  -8  -8   12.99    5.04
  11  -8  -8   20.87    3.65
  11   8  -8   12.35    7.06
 -11   8  -8   21.96    6.99
  -8  11   8   21.12    3.55
  11   8  -8   17.72    4.56
   8  11   7   66.77    9.85
 -11  -8  -7   64.38    8.49
  11  -8  -7   62.43    6.55
   8  11   7   69.50    7.74
  -8  11   7   61.98    6.47
  11   8  -7   68.78    9.24
  11   8  -7   69.63   11.72
  -8 -11   6  243.83   14.53
   8  11   6  250.84   17.30
 -11  -8  -6  230.64   15.51
  11   8  -6  225.83   12.95
  11   8  -6  235.59   16.00
   8  11   6  229.02    8.14
   8  11   6  249.05   14.66
  -8 -11   5   -1.87    5.20
   8  11   5    1.30    4.63
  11   8  -5    3.49    3.84
  -8 -11   5   -4.18    5.77
 -11  -8  -5   -6.24    6.13
  11   8  -5    1.22    3.84
   8  11   5    0.52    3.94
  -8 -11   4  243.98   17.44
  11   8  -4  263.45   15.20
   8  11   4  271.08   17.54
 -11  -8  -4  217.90   16.04
  -8 -11   4  238.95   15.39
  11   8  -4  244.25   16.19
   8  11   4  252.82   16.07
   8 -11   4  264.30   18.33
   8  11   3  426.58   20.78
  -8 -11   3  394.63   20.73
  11   8  -3  444.66   19.22
  -8 -11   3  402.03   18.92
 -11  -8  -3  397.66   19.75
  11   8  -3  409.68   20.10
   8  11   3  423.68   19.65
   8 -11   3  395.74   20.54
   8  11   2  593.63   23.62
  11   8  -2  581.95   23.09
 -11  -8  -2  580.94   24.04
  -8 -11   2  581.48   23.24
  11   8  -2  582.70   24.33
   8 -11   2  625.44   24.74
   8  11   1  302.99   16.48
  -8 -11   1  272.23   16.42
  11   8  -1  290.40   16.54
  11   8  -1  281.52   16.12
   8 -11   1  296.62   15.98
   8  11   0   -6.57    5.66
  -8 -11   0   -2.85    6.84
  11   8   0    6.49    4.11
   8 -11   0   14.64    4.76
   8  11  -1  289.15   16.64
   8  11  -1  265.90   15.60
  -8 -11  -1  261.05   16.28
  11  -8   1  286.73   15.34
   8 -11  -1  257.30   13.61
  11   8   1  295.68   16.47
  -8 -11  -2  588.27   24.53
   8  11  -2  562.90   22.97
  -8 -11  -2  579.07   23.82
 -11  -8   2  570.76   24.44
   8  11  -2  612.18   24.72
   8 -11  -2  563.76   19.81
  11  -8   2  584.03   23.59
  11   8   2  606.04   23.98
   8  11  -3  409.04   19.06
   8  11  -3  437.00   21.04
 -11  -8   3  418.98   20.89
  -8 -11  -3  396.23   19.56
  11   8   3  423.93   21.08
  11   8   3  442.43   20.11
  11  -8   3  442.22   20.79
 -11  -8   4  244.48   17.28
  -8 -11  -4  239.05   15.49
   8 -11  -4  257.42   15.59
   8  11  -4  245.31   16.51
   8  11  -4  230.94   14.79
  11   8   4  278.79   18.13
  11  -8   4  291.84   18.09
   8  11  -4  273.64   19.34
  11   8   4  237.30   15.10
  -8  11  -4  275.49   17.90
  11   8   5   -1.70    6.10
   8 -11  -5   -9.48    5.87
 -11  -8   5    3.79    5.67
   8  11  -5    2.17    4.03
   8  11  -5   -6.04    5.37
  -8 -11  -5   -1.67    5.82
   8  11  -5    1.99    6.73
  -8  11  -5    5.77    6.16
  11   8   5   -1.72    3.93
 -11  -8   6  248.29   16.53
  11   8   6  220.63   16.70
   8 -11  -6  248.58   14.55
   8  11  -6  243.41   16.38
  -8 -11  -6  221.63   14.53
  -8  11  -6  241.77   19.17
  11   8   6  232.34   11.88
   8  11  -6  266.31   20.70
  11   8   6  242.65   15.34
   8 -11  -7   72.69    7.92
   8  11  -7   71.61    9.32
  -8 -11  -7   66.96    8.20
 -11  -8   7   66.20    9.63
  11   8   7   84.55    8.89
 -11   8   7   75.00    7.65
  -8  11  -7   75.19   11.35
  11   8   7   60.88    6.31
   8  11  -7   74.10   13.13
   8 -11  -8   16.09    4.30
   8  11  -8   29.64    9.71
  -8  11  -8   29.78    9.60
 -11   8   8   18.34    3.89
   8  11  -8    9.68    3.71
   8 -11  -8   21.89    3.93
   8  11  -9   21.67    9.75
   8  11 -10  157.73   18.74
   8  11 -11   -4.70    8.08
  11   9 -11   17.32    8.36
  11   9 -10   61.08   12.79
  11   9  -9  120.63   16.79
 -11   9  -9   93.91   12.04
 -11  -9  -8   40.23    7.19
  11  -9  -8   40.37    5.13
  11   9  -8   35.51    6.55
  11   9  -8   41.36   10.50
  11  -9  -7    5.12    3.19
 -11  -9  -7   11.97    5.25
  11   9  -7   11.47    7.24
   9  11   7   12.47    2.22
  11   9  -7   13.18    4.40
   9  11   7   14.52    4.21
  -9  11   7    5.11    3.58
  11   9  -6   46.37    6.61
   9  11   6   66.65    9.72
  11  -9  -6   54.88    7.71
 -11  -9  -6   41.62    7.89
  -9 -11   6   48.54    8.89
   9  11   6   53.89    4.62
  11   9  -6   51.86    8.56
   9  11   6   53.11    7.77
   9  11   5  104.34   11.46
  -9 -11   5   90.01   11.37
 -11  -9  -5   80.15    9.84
  -9 -11   5   96.22    9.56
  11   9  -5   94.02    9.29
  11   9  -5  100.52   10.50
   9  11   5  102.26    9.86
 -11  -9  -4    5.08    5.21
  11   9  -4   32.11    6.76
   9  11   4   25.44    7.07
  -9 -11   4    6.15    6.25
  -9 -11   4    8.77    6.16
   9 -11   4   27.36    7.10
  11   9  -4   18.24    5.97
   9  11   4   11.35    4.34
  -9 -11   3   83.41    9.80
   9  11   3   92.07   10.35
  11   9  -3   82.69    9.42
 -11  -9  -3   77.17    9.64
  -9 -11   3   80.94   10.33
  11   9  -3   80.23    9.51
   9 -11   3   83.40    9.82
   9  11   3   89.78    9.31
 -11  -9  -2    4.38    5.61
  11   9  -2    5.94    4.72
  -9 -11   2    7.31    5.55
  -9 -11   2   11.25    6.38
   9  11   2   11.57    4.33
  11   9  -2    6.42    3.63
   9 -11   2   12.94    5.51
  -9 -11   1  320.21   18.39
  11   9  -1  352.83   18.52
   9  11   1  344.35   18.45
   9 -11   1  346.98   17.83
  11   9  -1  347.17   18.95
  -9 -11   0    1.90    7.07
  11   9   0    4.94    4.35
   9 -11   0    2.65    3.98
   9  11   0    5.15    3.92
  -9 -11  -1  331.15   18.77
   9  11  -1  363.48   18.69
   9  11  -1  330.43   18.64
  -9 -11  -1  325.26   19.15
  11  -9   1  347.80   17.69
   9 -11  -1  347.04   16.17
  11   9   1  324.42   18.32
  -9 -11  -2   16.74    6.99
  -9 -11  -2    2.96    5.16
   9  11  -2   12.50    4.89
 -11  -9   2    3.99    5.85
   9  11  -2   19.32    5.51
  11  -9   2   12.08    5.05
   9 -11  -2    3.66    3.08
  11   9   2    2.65    3.56
  -9 -11  -3   80.51    9.90
  11   9   3   79.57    9.79
 -11  -9   3   85.69   10.38
   9  11  -3   92.75   10.27
   9  11  -3   93.31    9.99
  11  -9   3  110.05   10.94
  11   9   3   88.16    9.68
   9  11  -4   21.39    6.73
 -11  -9   4   17.42    7.04
  -9 -11  -4   15.52    5.93
  11   9   4   15.37    6.90
   9  11  -4   13.77    4.62
  11   9   4   17.99    5.61
  11  -9   4   31.01    7.21
 -11  -9   5   98.75   11.08
   9 -11  -5   77.11    8.70
   9  11  -5   93.23    9.38
  11   9   5   94.77   11.20
   9  11  -5  102.96   11.13
  -9 -11  -5  100.11   10.59
   9  11  -5   99.95   12.87
  11   9   5   98.20    9.98
   9 -11  -6   67.13    8.18
 -11  -9   6   61.61    9.78
  -9 -11  -6   55.80    8.03
  11   9   6   58.26    6.08
   9  11  -6   51.67   11.46
   9  11  -6   53.24    8.31
  11   9   6   51.35    7.49
 -11  -9   7    7.20    5.00
  -9 -11  -7   11.02    4.47
   9 -11  -7   12.70    4.01
   9  11  -7   13.85    5.43
   9  11  -7    3.74    6.96
  11   9   7   14.13    4.34
  11   9   7   10.55    3.39
  -9 -11  -8   32.88    6.34
   9 -11  -8   36.74    5.48
   9  11  -8   34.23    6.74
 -11   9   8   39.47    5.55
   9  11  -8   25.42    8.68
   9  11  -9  116.95   16.57
   9  11 -10   71.82   13.53
   9  11 -11    8.96    7.81
  11  10 -11   -4.19    7.42
  11  10 -10   51.52   11.54
  11  10  -9   10.75    8.73
 -11  10  -9    9.91    6.03
 -11 -10  -8  135.90   11.24
  11 -10  -8  122.91    8.66
  11  10  -8  121.34   16.16
  11 -10  -7  175.16   11.01
 -11 -10  -7  164.60   12.90
  11  10  -7  135.96   15.62
  10  11   7  166.40   12.22
  11  10  -7  167.69   14.01
  11 -10  -6  143.01   11.06
 -10 -11   6  155.58   14.32
  11  10  -6  139.25   11.13
 -11 -10  -6  127.77   12.15
  10  11   6  133.93    7.63
  11  10  -6  137.16   12.98
  11  10  -6  139.65   16.21
  10  11   6  151.96   12.27
  11  10  -5  134.39   11.25
  10  11   5  132.08   13.14
 -11 -10  -5  117.86   12.15
 -10 -11   5  126.82   13.30
  10  11   5  140.16   12.05
  11  10  -5  134.64   12.50
 -11 -10  -4  160.90   14.10
  10  11   4  219.70   16.82
  11  10  -4  182.62   13.59
 -10 -11   4  168.52   13.49
 -10 -11   4  177.59   15.36
  11  10  -4  200.99   15.38
  10  11   4  171.22   13.81
 -11 -10  -3   38.63    7.56
 -10 -11   3   30.60    7.71
  11  10  -3   37.58    6.36
 -10 -11   3   32.41    6.90
  10  11   3   38.49    7.41
  11  10  -3   41.43    7.09
  10  11   3   35.53    6.32
  10 -11   3   51.94    7.69
 -10 -11   2   57.77    8.68
 -11 -10  -2   60.93    8.88
  11  10  -2   48.97    7.48
 -10 -11   2   48.57    8.97
  11  10  -2   58.78    7.90
  10  11   2   71.65    8.59
  10 -11   2   50.76    7.55
 -10 -11   1   83.47   10.97
 -11 -10  -1   65.21   10.17
  11  10  -1   87.36   10.06
  10  11   1   96.97   10.56
  11  10  -1   89.70   10.51
  10 -11   1   92.29   10.19
 -10 -11   0   -7.94    8.14
  10 -11   0    2.25    3.69
  10  11   0    2.07    4.26
  11  10   0   -3.41    4.20
  11 -10   0    2.64    3.06
 -10 -11  -1   79.38   10.28
  10  11  -1   89.43    9.95
  10  11  -1   92.26   10.35
  10 -11  -1  100.66    9.12
  11  10   1   89.66    9.78
  11 -10   1   99.80   10.32
  10  11  -2   57.36    7.74
 -11 -10   2   53.10    8.79
 -10 -11  -2   49.44    7.96
  11  10   2   58.05    8.07
  11 -10   2   52.95    7.75
  10  11  -2   61.29    8.37
  10  11  -3   43.77    6.65
  11  10   3   40.72    7.32
 -10 -11  -3   33.57    7.06
 -11 -10   3   30.62    6.77
  11 -10   3   45.98    7.25
  10  11  -3   34.22    6.95
  11  10   3   31.73    6.05
 -10 -11  -4  185.13   15.10
  10  11  -4  186.69   13.99
  10  11  -4  207.97   15.73
  11  10   4  202.39   15.69
 -11 -10   4  186.52   15.85
  11  10   4  207.05   14.68
  10  11  -5  142.01   13.14
 -11 -10   5  111.76   12.77
 -10 -11  -5  121.95   11.98
  10  11  -5  123.46   11.09
  10 -11  -5  116.54   10.32
  11  10   5  136.76   12.33
  10  11  -5  144.09   15.02
  10 -11  -6  146.82   11.36
 -11 -10   6  129.33   13.56
  10  11  -6  141.12   11.39
 -10 -11  -6  141.20   12.32
  11  10   6  142.14    8.73
  10  11  -6  135.24   16.62
  11  10   6  155.54   12.60
  10  11  -6  158.06   13.83
  10 -11  -7  156.06   11.01
 -10 -11  -7  158.82   12.50
 -11 -10   7  163.85   14.78
  10  11  -7  157.39   13.67
  11  10   7  158.31   11.96
  11  10   7  155.85    8.99
  10  11  -7  141.23   16.54
 -10 -11  -8  132.51   11.06
  10 -11  -8  135.07    9.57
  10  11  -8  109.83   15.40
  10  11  -9   18.26    9.72
  10  11 -10   65.93   12.79
  10  11 -11    4.20    6.62
  11  11   0    3.73    4.45
  11  11   0    7.68    4.34
  11 -11   0    9.32    4.09
 -11 -11  -1    2.63    5.72
  11  11  -1    7.81    4.42
  11 -11  -1    4.61    3.54
  11  11  -1    0.30    3.68
  11 -11   1    6.23    4.08
  11  11   1    2.94    3.75
 -11 -11  -2  138.61   13.00
  11  11  -2  117.32   11.64
  11  11   2  143.04   12.81
 -11 -11   2  138.57   13.07
  11 -11   2  134.38   11.97
  11  11  -2  148.74   12.73
  11  11   2  127.06   11.73
 -11 -11  -3   41.84    8.45
  11  11  -3   52.28    8.11
  11  11   3   60.49    9.64
 -11 -11   3   43.24    9.36
  11  11   3   39.37    7.19
  11 -11   3   46.82    8.35
  11  11  -3   55.43    8.48
  11  11  -4  226.89   14.76
 -11 -11  -4  200.93   15.15
 -11 -11   4  181.04   15.29
  11  11   4  221.33   15.49
  11  11  -4  210.19   15.63
  11  11  -5    0.43    3.98
 -11 -11  -5   -5.11    5.84
 -11 -11   5   -3.72    6.39
  11  11  -5    0.02    3.97
  11  11   5   -2.33    4.10
 -11 -11   6   16.41    6.80
 -11 -11  -6   31.30    6.81
  11  11  -6   33.97    6.51
  11 -11  -6   34.40    6.09
  11  11   6   37.90    4.63
  11  11  -6   35.59   10.19
  11  11   6   31.01    6.27
  11  11  -6   23.07    6.12
 -11 -11  -7    2.32    4.78
 -11 -11   7    2.90    5.54
  11 -11  -7    8.06    4.26
  11  11  -7   -1.49    8.15
  11  11   7   -1.08    3.53
 -11 -11  -8    4.05    4.50
  11  11  -8   15.47    9.01
  11  11  -9  251.29   24.18
  11  11 -10   -0.49    6.66
  11  11 -11   17.66    8.80
  12   0 -11   11.36    6.71
  12   0 -10   87.72   12.41
   0 -12   9   -3.22    3.93
  12   0  -9  -11.09    7.94
 -12   0  -9   -5.12    4.54
   0 -12   8   34.91    6.33
 -12   0  -8   38.06    6.84
   0 -12   7    1.41    4.56
  12   0  -7   -1.80    2.23
   0  12   7   -0.72    2.54
 -12   0  -7   -3.97    5.29
   0 -12   6  865.36   28.64
   0  12   6  841.17   24.71
  12   0  -6  863.50   22.22
 -12   0  -6  810.45   29.12
   0 -12   5    4.37    5.32
   0  12   5   -6.13    4.23
 -12   0  -5    4.18    5.22
  12   0  -5   -0.94    3.75
   0 -12   4   49.35    8.13
   0  12   4   46.31    6.15
 -12   0  -4   51.71    7.89
   0 -12   4   53.64    8.42
  12   0  -4   56.97    7.02
   0 -12   3   -1.18    5.58
   0  12   3   -3.10    4.28
   0 -12   3   -2.71    4.10
 -12   0  -3   -1.62    5.65
  12   0  -3   -5.15    4.39
   0  12   2  186.72   12.68
   0 -12   2  179.22   14.44
  12   0  -2  170.60   12.69
   0 -12   2  210.74   13.88
   0  12   2  144.35    8.67
   0  12   1   -1.03    3.96
   0 -12   1   -0.10    3.94
   0  12   1   11.03    5.23
  12   0  -1    1.58    4.45
   0 -12   0 2109.14   48.11
   0  12   0 2227.03   49.59
   0  12   0 2118.93   44.58
  12   0   0 2140.26   48.20
   0 -12   0 2016.86   44.40
   0  12  -1    0.27    4.88
   0 -12  -1    5.24    3.73
  12   0   1   11.59    5.56
   0 -12  -2  203.87   14.03
   0  12  -2  194.76   13.90
   0 -12  -3   -4.49    5.42
   0  12  -3   -4.99    4.68
   0 -12  -4   45.83    7.68
   0  12  -4   47.53    7.35
   0  12  -5   -4.69    5.14
   0 -12  -5   13.60    6.01
  12   0   5   15.40    4.99
   0  12  -5    1.56    6.28
   0  12  -6  823.44   31.05
   0 -12  -6  849.22   29.15
   0  12  -6  826.06   34.61
  12   0   6  851.69   29.41
   0  12  -7   -7.27    4.98
   0 -12  -7    5.44    4.95
  12   0   7    1.91    3.73
   0  12  -7   -1.77    6.96
 -12   0   8   36.14    5.53
   0  12  -8   24.54    5.22
   0  12  -8   20.21    7.50
  12   0   8   35.52    6.68
   0  12  -9  -11.39   10.01
   0  12 -10   49.37   10.62
   0  12 -11   -2.89    6.32
   0  12 -12    2.82    6.37
  12   1 -11   75.78   12.10
  12   1 -10   42.85   10.24
  12  -1 -10   29.89    8.61
   1 -12   9   37.97    6.30
  12   1  -9   43.13    9.40
 -12  -1  -9   30.54    5.97
  12  -1  -9   30.31    7.63
 -12   1  -9   29.08    6.72
   1 -12   8    3.13    4.31
  -1 -12   8    3.53    4.11
 -12  -1  -8    5.18    4.49
 -12   1  -8    2.99    4.58
   1 -12   7   89.88    9.04
  12   1  -7   70.83    4.69
  12  -1  -7   89.33    4.94
  -1  12   7   92.69    6.57
  -1 -12   7   84.97    8.89
 -12  -1  -7   88.87    9.34
   1  12   7   83.32    6.47
 -12   1  -7   80.04    9.24
   1 -12   6    0.58    5.08
   1  12   6   -3.07    3.34
  -1 -12   6    3.29    4.78
  -1  12   6   -5.06    3.74
  12   1  -6   -5.82    3.89
 -12  -1  -6    6.40    4.90
 -12   1  -6    4.12    5.79
  12   1  -6    0.12    3.31
  12   1  -5  311.08   13.74
   1 -12   5  341.29   17.77
  -1  12   5  320.13   15.06
  -1 -12   5  335.73   17.59
   1  12   5  340.17   15.32
   1 -12   5  349.45   21.05
 -12  -1  -5  342.88   17.92
  12   1  -5  346.97   16.76
 -12   1  -5  317.34   17.88
  -1 -12   4    2.58    6.03
   1  12   4   -3.33    5.29
   1 -12   4   10.17    5.27
  -1  12   4    2.47    4.22
   1 -12   4    3.95    4.11
 -12  -1  -4   10.42    5.17
 -12   1  -4   -1.01    6.58
  12   1  -4    7.07    3.34
  -1 -12   3   73.73    8.52
   1 -12   3   68.29    8.51
  -1  12   3   60.04    6.88
   1  12   3   65.21    7.47
   1  12   3   69.98    4.04
 -12   1  -3   71.45    8.76
   1 -12   3   66.50    7.91
  12   1  -3   74.63    7.95
 -12  -1  -3   60.15    8.11
  12  -1  -3   71.28    7.66
   1 -12   2   37.78    8.86
  -1 -12   2   35.92    8.06
  -1  12   2   21.25    4.98
   1  12   2   20.69    5.05
   1 -12   2   20.52    5.84
   1  12   2   17.37    3.60
  -1  12   2   28.25    4.23
  12   1  -2   29.55    6.23
  12  -1  -2   25.97    6.47
   1 -12   1  133.27   12.35
   1  12   1  138.01   10.84
  -1  12   1  150.75   11.43
  -1 -12   1  136.60   11.97
   1 -12   1  129.84   11.00
  -1  12   1  136.57    9.07
  12   1  -1  135.05   11.74
   1  12   1  123.86    8.89
  12  -1  -1  152.02   11.22
  -1 -12   0  374.46   18.22
   1 -12   0  373.17   18.19
  -1  12   0  308.91   17.39
   1  12   0  300.43   16.87
   1 -12   0  321.04   15.22
  -1  12   0  331.99   16.14
  12   1   0  350.87   17.65
   1  12   0  324.65   15.50
   1 -12  -1  163.66   12.97
  -1 -12  -1  154.93   12.71
   1  12  -1  121.61   11.45
  12   1   1  125.23   11.42
   1 -12  -1  118.33    8.77
   1 -12  -2   32.54    8.96
  -1 -12  -2   52.08    9.51
   1  12  -2   21.59    5.92
   1 -12  -2   18.29    3.80
  12   1   2   32.17    6.57
   1  12  -3   74.91    8.72
   1 -12  -3   82.78    9.00
  -1 -12  -3   67.18    8.56
  -1  12  -3   75.21    8.47
  -1  12  -4   13.92    4.56
  -1 -12  -4    6.48    6.83
   1  12  -4    5.78    4.06
   1 -12  -4    5.42    5.18
  12  -1   4   14.73    4.59
  -1  12  -5  373.25   19.48
   1  12  -5  356.62   19.29
   1 -12  -5  346.19   17.71
  -1 -12  -5  354.40   18.13
  12   1   5  365.65   17.33
  12  -1   5  334.97   17.73
  -1  12  -5  352.92   21.27
   1  12  -5  335.16   20.93
  -1 -12  -6    3.28    5.85
  -1  12  -6   -1.57    4.89
   1  12  -6   -3.06    5.50
   1 -12  -6    8.95    5.61
  12  -1   6   11.09    5.28
  12   1   6   17.74    5.52
   1  12  -6   -2.24    6.73
  -1  12  -6   -3.81    7.59
   1 -12  -7   83.56    9.13
  -1  12  -7   87.49    9.79
  -1 -12  -7  105.58    9.89
   1  12  -7   77.48    9.23
   1  12  -7   64.45   10.86
  12  -1   7   94.67   10.22
  12   1   7   90.99    9.85
  -1  12  -7   58.36   10.70
 -12   1   8    3.85    3.11
  -1  12  -8   -8.81    5.19
   1  12  -8   -2.87    4.65
  12   1   8   11.15    5.27
  -1  12  -8  -12.58    8.69
   1  12  -8    0.15    8.50
  -1  12  -9   33.79   10.20
   1  12  -9   14.36    7.07
  -1  12 -10   34.61   10.21
   1  12 -10   25.05    9.04
   1  12 -11   70.51   12.94
  -1  12 -11   89.89   14.14
  -1  12 -12   15.57    8.11
   1  12 -12   20.12    8.47
  12   2 -11   11.91    7.18
  12   2 -10  155.93   16.20
  12  -2 -10  138.70   14.50
   2 -12   9   90.00    9.12
 -12   2  -9   83.33    9.38
 -12  -2  -9   77.53    8.43
  12   2  -9   66.07   10.79
   2 -12   8   66.90    8.39
  -2 -12   8   59.49    7.43
 -12   2  -8   65.41    9.18
 -12  -2  -8   49.75    7.43
  12  -2  -7    2.31    2.04
   2  12   7    5.39    4.17
  -2 -12   7    3.92    4.18
   2 -12   7    4.66    4.81
  -2  12   7   -1.00    2.91
  12   2  -7    3.49    1.94
 -12  -2  -7    1.24    4.65
   2  12   7    4.29    2.38
  12   2  -7    3.95    3.10
 -12   2  -7    3.39    4.85
  -2 -12   6  116.25   11.41
   2 -12   6  119.20   11.61
  -2  12   6  120.27    9.03
   2  12   6  116.35    9.36
   2  12   6  110.97   11.11
  12   2  -6  109.87    7.82
 -12  -2  -6  115.28   11.72
  12   2  -6  123.78   10.52
 -12   2  -6  109.78   11.48
   2 -12   5  613.72   23.70
  -2  12   5  572.83   20.28
   2  12   5  599.77   20.96
  12   2  -5  597.01   19.20
  -2 -12   5  613.85   22.38
 -12   2  -5  581.44   24.02
 -12  -2  -5  588.55   23.20
   2 -12   5  629.61   27.62
  12   2  -5  608.64   22.77
  -2 -12   4  455.09   19.49
  -2  12   4  412.45   17.65
   2 -12   4  461.99   20.49
   2  12   4  432.19   17.89
  12   2  -4  381.21   15.76
 -12  -2  -4  416.88   19.47
  12   2  -4  433.32   19.28
   2 -12   4  451.53   22.47
 -12   2  -4  449.39   20.64
   2  12   3  548.07   20.87
  -2  12   3  582.98   21.45
   2 -12   3  573.57   22.57
  -2 -12   3  570.22   22.31
  12   2  -3  559.05   21.72
 -12  -2  -3  580.14   22.89
   2  12   3  559.48   13.74
 -12   2  -3  555.84   23.04
   2 -12   3  575.34   24.08
  -2 -12   2  335.65   17.21
   2 -12   2  317.39   18.11
   2  12   2  314.37   16.27
 -12  -2  -2  331.18   18.00
  12   2  -2  338.88   17.07
   2 -12   2  318.40   17.07
   2  12   2  248.09   11.78
   2  12   1  574.88   21.90
   2 -12   1  581.83   22.52
  -2 -12   1  578.20   22.70
   2  12   1  521.75   17.99
   2 -12   1  573.47   21.47
  -2  12   1  557.80   17.60
  12   2  -1  569.32   22.26
  -2 -12   0  574.27   22.67
   2 -12   0  551.99   22.49
   2  12   0  549.09   21.58
   2  12   0  505.90   18.79
   2 -12   0  521.58   19.25
  12   2   0  530.76   21.30
  -2  12   0  540.82   19.06
   2  12  -1  570.66   22.64
   2 -12  -1  565.26   22.25
  -2 -12  -1  606.75   23.30
   2 -12  -1  526.56   18.21
  12   2   1  579.80   22.46
  -2 -12  -2  308.73   17.86
   2 -12  -2  353.08   17.44
   2  12  -2  293.19   17.38
   2 -12  -2  278.82   11.96
  12   2   2  333.13   17.18
   2 -12  -3  604.95   22.79
   2  12  -3  589.33   23.77
  -2 -12  -3  534.87   22.44
  12   2   3  560.63   21.89
   2 -12  -3  524.13   14.56
   2 -12  -4  432.99   19.49
  -2 -12  -4  455.07   20.13
   2  12  -4  454.82   20.96
  12  -2   4  454.29   19.65
  -2  12  -5  613.42   25.26
   2  12  -5  613.84   24.93
   2 -12  -5  572.16   22.44
  -2 -12  -5  577.67   23.70
  12   2   5  568.03   21.48
   2  12  -5  574.19   27.05
  -2  12  -5  587.28   26.66
  12  -2   5  564.26   23.55
   2 -12  -6  129.60   11.53
   2  12  -6  122.63   12.26
  -2  12  -6  120.61   12.39
  -2 -12  -6  136.61   12.27
  12   2   6  140.94   11.40
   2  12  -6  138.27   15.02
  -2  12  -6  110.42   13.88
  12  -2   6  152.74   12.80
 -12   2   7    6.63    4.27
   2 -12  -7   10.61    5.19
   2  12  -7    3.04    3.85
  -2  12  -7    3.71    3.36
   2  12  -7   10.31    7.40
  -2  12  -7    1.86    6.40
  12   2   7    8.78    4.36
  12  -2   7    5.81    4.11
 -12   2   8   49.72    6.37
   2 -12  -8   60.08    7.55
  12   2   8   55.15    8.93
   2  12  -8   42.78    6.69
  -2  12  -8   41.24    6.88
  12   2   8   60.21    8.16
   2  12  -8   38.89    9.89
  -2  12  -8   47.61   10.55
  -2  12  -9   82.70   13.04
   2  12  -9   65.68   11.87
  -2  12 -10  106.91   14.54
   2  12 -10  105.79   14.17
  -2  12 -11   11.45    7.22
   2  12 -11    8.70    7.85
  -2  12 -12  -10.10    8.70
   2  12 -12   15.68    8.61
  12   3 -11   20.88    7.70
  12  -3 -10  110.06   12.87
  12   3 -10   87.67   13.28
 -12  -3  -9   30.92    6.20
   3 -12   9   41.35    6.83
 -12   3  -9   46.68    7.97
  12   3  -9   35.47    9.09
  -3 -12   8  144.81   10.81
   3 -12   8  159.37   12.88
 -12  -3  -8  156.50   11.98
   3  12   8  136.85   11.44
  12   3  -8  147.68   10.75
  -3  12   8  125.68    5.58
 -12   3  -8  140.37   12.26
  12   3  -7  551.59   15.10
   3  12   7  540.42   23.47
  -3 -12   7  590.90   22.13
   3 -12   7  557.01   23.35
  -3  12   7  588.07   17.87
 -12  -3  -7  592.37   23.49
   3  12   7  569.07   19.07
 -12   3  -7  539.62   23.81
  12   3  -7  567.98   22.22
  -3 -12   6  125.65   10.52
   3  12   6  128.50    9.56
  12   3  -6  133.05    8.43
   3 -12   6  139.27   12.19
  -3  12   6  128.01    8.90
   3  12   6  129.59   11.66
 -12  -3  -6  131.80   11.52
 -12   3  -6  126.31   11.76
  12   3  -6  142.51   11.24
  -3  12   5  134.39    9.95
  -3 -12   5  129.76   11.16
   3  12   5  146.29   11.91
   3  12   5  123.11    9.54
  12   3  -5  115.77    8.69
 -12  -3  -5  144.52   11.89
  12   3  -5  132.12   11.26
   3 -12   5  145.70   13.67
 -12   3  -5  129.92   12.59
  12   3  -4  454.78   19.04
  -3  12   4  461.82   20.48
  -3 -12   4  501.33   22.00
   3  12   4  471.03   19.84
   3  12   4  466.63   21.31
 -12  -3  -4  491.82   21.74
  12   3  -4  500.02   21.49
 -12   3  -4  536.18   23.36
   3 -12   4  540.15   25.42
  -3 -12   3   85.44    9.69
  12   3  -3   68.47    7.28
   3  12   3   75.58    7.66
 -12  -3  -3   71.68    9.38
  12   3  -3   78.31    8.61
   3 -12   3   79.52    9.56
   3  12   3   66.52    5.13
 -12   3  -3   81.73    9.84
  -3 -12   2    3.61    5.45
   3  12   2    2.66    3.83
   3 -12   2    2.54    3.55
  12   3  -2    7.80    4.66
   3  12   2    1.20    3.51
 -12  -3  -2   -2.28    5.58
   3 -12   1  864.39   28.26
  -3 -12   1  883.75   28.55
   3  12   1  842.63   27.83
  -3  12   1  834.99   22.66
   3  12   1  821.50   23.33
   3 -12   1  835.12   27.03
  12   3  -1  855.24   28.11
   3 -12   0 1493.93   39.19
   3  12   0 1450.41   38.49
  -3 -12   0 1481.15   39.98
   3  12   0 1214.50   35.11
  -3  12   0 1380.39   34.31
  12   3   0 1301.54   37.61
   3 -12   0 1212.41   34.99
   3 -12  -1  821.57   28.03
  -3 -12  -1  924.01   29.39
   3  12  -1  852.81   28.92
   3 -12  -1  821.56   23.69
  12   3   1  850.87   28.07
   3  12  -2   13.39    5.33
   3 -12  -2    3.69    5.81
  -3 -12  -2   15.32    6.68
   3  12  -2    3.46    3.86
   3 -12  -2    1.48    2.63
  12   3   2    9.14    4.50
   3 -12  -3  108.26   10.53
   3  12  -3   80.93    9.42
  -3 -12  -3   72.77    9.41
  12   3   3   73.48    8.30
   3 -12  -3   69.01    5.44
   3 -12  -4  532.27   21.92
   3  12  -4  573.43   24.10
  -3 -12  -4  540.49   24.02
  12  -3   4  533.03   22.13
  12   3   4  514.36   21.76
   3 -12  -5  119.58   11.06
  -3 -12  -5  143.37   12.71
   3  12  -5  138.49   12.05
  -3  12  -5  138.71   13.86
  12  -3   5  144.77   12.36
   3  12  -5  126.64   13.86
  12   3   5  134.98   10.28
   3  12  -6  131.40   12.29
  -3 -12  -6  150.67   12.85
  -3  12  -6  119.56   11.61
   3 -12  -6  126.58   10.79
  12   3   6  142.85   10.97
  12  -3   6  155.55   13.37
  -3  12  -6  103.17   12.80
   3  12  -6  136.49   14.71
  12   3   7  665.62   27.74
   3 -12  -7  587.03   22.68
  -3  12  -7  580.69   25.51
 -12   3   7  609.68   21.35
   3  12  -7  579.59   25.36
  -3  12  -7  581.38   29.36
  12   3   7  549.95   22.88
   3  12  -7  570.44   29.36
   3 -12  -8  159.85   11.29
 -12   3   8  147.94    9.83
   3  12  -8  148.89   12.80
  -3  12  -8  122.15   11.89
   3  12  -8  162.12   17.02
  -3  12  -8  133.50   15.27
  12   3   8  148.35   12.04
   3  12  -9   39.00    9.82
  -3  12  -9   35.64   10.46
  -3  12 -10   98.87   14.70
   3  12 -10   88.41   14.31
  -3  12 -11   -5.82    7.71
   3  12 -11    2.85    7.36
  -3  12 -12   53.30   10.99
  12   4 -11   19.15    7.98
  12   4 -10   13.30    7.08
  12  -4 -10   30.42    7.77
   4 -12   9  255.75   15.66
 -12  -4  -9  232.46   13.64
  12   4  -9  230.50   19.68
 -12   4  -9  244.77   15.94
   4 -12   8   57.75    8.96
   4  12   8   51.30    8.29
 -12  -4  -8   60.43    8.39
  -4 -12   8   47.93    6.76
 -12   4  -8   43.14    8.52
  -4  12   8   33.10    3.32
  12   4  -8   42.77    6.75
   4  12   7   11.15    4.66
  -4  12   7   16.40    3.61
  12   4  -7   12.94    3.13
  -4 -12   7   19.36    5.35
   4  12   7   11.35    3.44
 -12   4  -7    7.36    5.68
  12   4  -7   10.90    4.06
 -12  -4  -7   21.92    6.54
 -12  -4  -6  266.19   15.76
  12   4  -6  273.36   12.30
  -4  12   6  250.29   12.75
  -4 -12   6  262.49   15.09
   4  12   6  277.37   16.94
   4  12   6  261.90   13.91
  12   4  -6  289.54   16.12
 -12   4  -6  279.67   17.19
   4  12   5 1303.70   38.34
  12   4  -5 1312.22   32.34
   4  12   5 1269.43   33.92
  -4  12   5 1275.73   33.29
  -4 -12   5 1314.49   35.55
 -12  -4  -5 1262.21   36.22
  12   4  -5 1323.92   37.22
 -12   4  -5 1342.97   38.87
  12   4  -4   54.17    6.70
   4  12   4   76.67    9.62
   4  12   4   62.99    8.08
  -4 -12   4   97.02   11.57
 -12  -4  -4   71.87   10.27
   4  12   4   72.16    3.74
   4 -12   4   72.09   10.02
 -12   4  -4   87.61   10.89
  12   4  -4   85.79    9.34
  12   4  -3  245.95   14.00
   4  12   3  288.96   16.46
   4  12   3  266.21   14.69
  -4 -12   3  295.46   16.19
   4  12   3  266.92   10.15
 -12  -4  -3  293.96   16.58
   4 -12   3  290.22   17.29
  12   4  -3  292.95   16.08
 -12   4  -3  289.94   16.95
  12   4  -2  194.13   12.30
  -4 -12   2  181.81   14.01
   4  12   2  196.54   12.77
   4 -12   2  213.63   14.24
  12   4  -2  195.20   13.32
 -12  -4  -2  178.43   13.34
   4  12   2  182.78   10.01
  -4 -12   1 1062.47   31.74
   4  12   1 1057.75   31.54
   4  12   1 1021.44   27.01
  12   4  -1 1038.22   31.62
   4 -12   1 1005.58   30.43
   4  12   0  107.87   11.46
  -4  12   0  165.12   12.23
   4  12   0   91.67    9.98
  12   4   0  122.62   11.69
   4 -12   0  112.12   10.34
   4  12  -1 1098.11   33.01
  -4 -12  -1 1011.41   32.06
   4 -12  -1 1034.39   31.59
  12   4   1 1036.48   31.85
   4 -12  -1 1026.71   27.39
   4  12  -2  193.26   14.09
   4 -12  -2  177.28   13.62
   4  12  -2  199.42   13.21
  -4 -12  -2  205.36   14.48
  -4 -12  -2  197.53   13.88
  12   4   2  205.67   13.84
   4 -12  -2  182.14   10.01
   4  12  -3  300.17   17.14
   4 -12  -3  294.24   16.13
   4  12  -3  300.42   15.86
  -4 -12  -3  266.99   16.32
   4 -12  -3  260.54   10.94
  12   4   3  290.32   16.10
  12  -4   3  307.62   16.14
   4  12  -4   77.98    9.71
   4 -12  -4  108.55   12.19
  -4 -12  -4   97.66   11.82
  12  -4   4   93.36   10.24
  12   4   4   76.46    9.14
   4 -12  -5 1231.69   35.19
   4  12  -5 1329.96   39.40
  -4 -12  -5 1313.52   38.06
   4  12  -5 1290.67   42.72
  -4  12  -5 1258.36   40.62
   4 -12  -5 1293.67   22.42
  12  -4   5 1277.29   38.74
  12   4   5 1314.51   36.73
  12   4   6  346.71   20.20
   4  12  -6  257.11   16.78
   4 -12  -6  267.30   15.17
  12   4   6  242.03   13.70
   4  12  -6  283.51   20.61
  -4  12  -6  270.92   19.13
  12  -4   6  284.62   17.97
  -4  12  -7   14.47    5.05
   4  12  -7   22.49    5.92
  12   4   7   15.83    6.41
   4 -12  -7   25.97    6.06
 -12   4   7   21.11    5.44
  -4  12  -7    9.22    8.22
   4  12  -7   18.74    8.22
  12   4   7   14.78    5.10
   4 -12  -8   59.26    7.95
  -4  12  -8   49.38    7.84
 -12   4   8   48.77    6.50
   4  12  -8   40.06    7.34
  12   4   8   50.61    7.08
   4  12  -8   60.15   12.10
  -4  12  -8   64.82   11.98
  -4  12  -9  247.96   20.23
   4  12  -9  223.28   20.47
   4  12 -10   -6.01    8.41
  -4  12 -10    0.16    7.21
  -4  12 -11   26.41    9.03
   4  12 -11   24.85   10.34
  12   5 -11   88.81   13.94
  12   5 -10  111.01   15.19
   5 -12   9  141.91   12.10
  12   5  -9  135.65   15.83
 -12   5  -9  150.67   12.88
 -12  -5  -8  100.97   10.10
   5  12   8   92.40   10.76
  -5 -12   8   94.64    9.11
  12   5  -8   87.68   12.50
  12   5  -8   91.86    9.38
  -5  12   8   90.45    5.65
 -12   5  -8   80.23   10.86
  -5  12   7   29.30    4.63
  12   5  -7   28.29    4.34
   5  12   7   28.19    6.71
  12  -5  -7   22.84    3.99
  -5 -12   7   45.25    7.51
 -12  -5  -7   32.72    6.84
   5  12   7   38.30    5.63
  12   5  -7   25.41    5.55
 -12   5  -7   10.23    5.53
  12   5  -6  173.19   10.69
  -5  12   6  163.89   11.32
   5  12   6  169.02   14.07
  -5 -12   6  189.64   13.45
 -12  -5  -6  183.77   14.49
   5  12   6  190.82   12.41
  12   5  -6  179.73   13.50
 -12   5  -6  183.59   15.39
   5  12   5  293.75   15.67
   5  12   5  338.07   18.98
  12   5  -5  304.90   14.79
  -5 -12   5  341.56   18.07
 -12  -5  -5  329.61   17.82
  12   5  -5  343.19   18.04
 -12   5  -5  337.12   18.88
  -5 -12   4  882.93   29.52
   5  12   4  824.93   31.80
   5  12   4  863.60   28.38
  12   5  -4  832.60   27.12
 -12  -5  -4  840.35   29.49
   5  12   4  732.02   17.74
   5 -12   4  895.93   33.65
 -12   5  -4  872.72   32.44
  12   5  -4  889.31   29.65
   5  12   3  607.00   23.02
  -5 -12   3  582.48   23.70
   5  12   3  646.52   24.94
  12   5  -3  612.45   22.15
   5 -12   3  598.58   25.15
   5  12   3  602.04   16.85
 -12  -5  -3  606.11   23.89
  12   5  -3  605.38   24.00
 -12   5  -3  589.16   24.72
  12   5  -2  109.58    9.47
  -5 -12   2  123.50   11.24
   5  12   2  116.98   10.19
 -12  -5  -2  122.19   11.02
  12   5  -2  124.60   10.90
   5  12   2  107.13    8.03
   5 -12   2  106.93   10.09
   5  12   1  321.64   16.75
  12   5  -1  301.64   16.24
  -5 -12   1  356.69   18.20
   5  12   1  320.94   14.25
  12   5  -1  344.42   17.28
   5 -12   1  320.60   16.32
  -5 -12   0 1624.27   43.03
   5  12   0 1600.23   42.36
   5  12   0 1520.77   38.94
  12   5   0 1486.75   41.10
   5 -12   0 1533.29   38.63
  -5 -12  -1  302.59   17.37
   5  12  -1  315.86   17.12
   5 -12  -1  309.80   14.42
  12   5   1  334.27   17.22
   5 -12  -2  113.68   11.25
  -5 -12  -2  117.52   11.02
   5  12  -2  108.59   10.41
   5  12  -2  116.66   10.41
  -5 -12  -2   87.01    9.95
   5 -12  -2  112.14    8.07
  12   5   2  120.62   10.77
   5  12  -3  624.33   25.21
  -5 -12  -3  579.72   23.06
   5  12  -3  592.08   22.91
  -5 -12  -3  613.27   24.95
   5 -12  -3  593.76   23.27
  12  -5   3  594.37   23.56
   5 -12  -3  560.33   17.47
  12   5   3  622.08   24.07
  12   5   4  886.23   33.27
  -5 -12  -4  836.96   28.80
   5  12  -4  892.84   32.05
   5 -12  -4  989.39   30.47
  -5 -12  -4  919.98   33.43
   5 -12  -4  775.75   20.89
  12  -5   4 1043.43   33.07
  12   5   4  887.47   30.36
  -5 -12  -5  331.43   19.28
   5 -12  -5  344.95   17.80
   5  12  -5  337.53   18.94
 -12  -5   5  320.23   17.81
  12   5   5  341.24   19.54
   5 -12  -5  296.58   10.05
   5  12  -5  324.51   21.45
  12   5   5  338.69   17.93
  12  -5   5  344.30   19.50
  -5  12  -5  349.66   21.60
  12   5   6  184.23   15.70
 -12  -5   6  189.35   14.24
   5 -12  -6  195.07   13.44
   5  12  -6  177.38   14.87
  12   5   6  191.52   11.87
   5  12  -6  192.38   18.67
  -5  12  -6  198.64   17.04
   5 -12  -7   33.62    6.57
 -12  -5   7   38.36    7.11
   5  12  -7   33.11    6.39
 -12   5   7   29.18    5.64
  -5  12  -7   31.62    9.26
   5  12  -7   22.52    9.24
  12   5   7   35.84    6.08
 -12  -5   8   89.16   10.66
   5 -12  -8   96.64    9.20
   5  12  -8   85.63   10.19
  -5  12  -8   92.97   10.63
 -12   5   8   81.54    8.04
   5  12  -8  117.94   16.08
  -5  12  -8  125.15   14.81
  12   5   8   91.40    9.18
  -5  12  -9  122.50   14.76
   5  12  -9  121.83   15.18
   5  12 -10   76.49   14.36
  -5  12 -10  110.93   15.09
  -5  12 -11  115.42   15.76
   5  12 -11   93.91   15.14
  12   6 -12   10.42    6.99
  12   6 -11   50.31   10.59
  12   6 -10   33.99   10.86
  12   6  -9  189.48   18.78
 -12   6  -9  187.33   14.99
  -6 -12   8    9.95    3.97
   6  12   8    9.70    5.30
 -12  -6  -8    6.94    4.21
  12   6  -8    2.01    6.31
  12   6  -8    6.47    3.53
 -12   6  -8    5.56    5.16
  -6 -12   7    7.54    4.95
   6  12   7   12.14    5.44
  -6  12   7   -0.02    2.80
 -12  -6  -7    2.82    5.07
  12  -6  -7    3.16    2.84
  12   6  -7    3.74    2.88
   6  12   7    8.26    3.62
  12   6  -7    8.00    4.14
 -12   6  -7    5.37    5.58
   6  12   6  233.25   16.18
 -12  -6  -6  238.73   15.06
  -6 -12   6  239.74   14.22
  12   6  -6  214.27   11.85
   6  12   6  226.56   13.21
  12   6  -6  243.11   15.36
 -12   6  -6  239.37   16.19
 -12  -6  -5 1526.61   41.16
   6  12   5 1605.01   44.34
  12   6  -5 1502.93   37.15
  -6 -12   5 1516.46   39.66
   6  12   5 1480.55   38.93
  12   6  -5 1545.27   42.32
 -12   6  -5 1517.37   43.33
   6  12   4   39.50    8.05
  12   6  -4   31.15    5.96
  -6 -12   4   33.87    7.81
 -12  -6  -4   44.17    9.26
   6 -12   4   44.84    9.19
  12   6  -4   37.02    7.51
   6  12   4   37.20    6.91
   6  12   3  236.32   14.00
  -6 -12   3  225.98   15.09
 -12  -6  -3  222.31   14.56
  12   6  -3  229.45   13.54
  -6 -12   3  220.44   14.15
   6  12   3  239.98   15.13
  12   6  -3  228.51   14.52
   6 -12   3  214.63   14.85
   6  12   2  102.12    9.67
  -6 -12   2   94.28    9.99
  12   6  -2   99.53    9.41
 -12  -6  -2   89.95    9.87
  12   6  -2  106.10   10.09
   6 -12   2  106.28   10.15
  -6 -12   1  910.57   29.76
   6  12   1  875.66   29.57
  12   6  -1  879.77   28.85
  12   6  -1  924.51   30.23
   6 -12   1  898.81   29.07
  -6 -12   0  519.45   24.24
   6  12   0  473.96   21.86
   6 -12   0  490.56   19.56
  12   6   0  506.84   21.91
  -6 -12  -1  892.89   30.10
   6  12  -1  898.59   30.32
  -6 -12  -1  870.90   29.96
  12   6   1  925.41   29.96
   6 -12  -1  873.42   26.08
   6  12  -2   97.45    9.45
  -6 -12  -2  103.69   10.70
 -12  -6   2   94.82   10.32
  -6 -12  -2  107.47   10.49
   6  12  -2  110.11   10.21
  12   6   2   97.37    9.89
   6 -12  -2  108.22    8.00
   6  12  -2  100.17   10.71
   6 -12  -3  218.00   13.79
  12   6   3  242.61   15.45
  -6 -12  -3  233.63   14.46
   6  12  -3  225.67   14.98
   6  12  -3  227.27   13.91
  -6 -12  -3  217.85   14.71
 -12  -6   3  239.04   15.33
  12  -6   3  240.90   14.80
   6 -12  -3  231.46   10.85
  12   6   3  238.11   14.61
   6 -12  -4   52.21    9.42
   6  12  -4   27.58    6.84
   6  12  -4   40.93    7.03
  12   6   4   37.62    8.34
 -12  -6   4   21.39    7.34
  -6 -12  -4   76.50   11.28
  -6 -12  -4   20.55    7.55
  12  -6   4   61.02    9.15
  -6  12  -4   49.43   10.64
   6 -12  -4   39.90    4.71
   6  12  -4   56.23   11.57
  12   6   4   33.31    6.47
  12   6   5 1568.38   45.04
 -12  -6   5 1492.00   41.76
   6 -12  -5 1475.85   38.71
  -6 -12  -5 1512.57   39.69
   6  12  -5 1537.59   44.12
   6 -12  -5 1496.93   29.83
  12   6   5 1550.84   41.48
  -6  12  -5 1327.09   42.98
  12  -6   5 1514.14   44.47
   6  12  -5 1575.73   48.54
   6  12  -6  238.36   16.13
 -12  -6   6  239.38   15.57
  12   6   6  243.59   16.88
   6 -12  -6  227.31   13.78
  -6  12  -6  198.55   16.54
   6 -12  -6  236.48    8.48
   6  12  -6  221.67   18.39
  12   6   6  217.06   12.25
  12   6   6  233.75   14.70
   6  12  -7    0.24    3.99
   6 -12  -7   13.20    5.29
 -12  -6   7   -1.89    4.57
   6  12  -7   14.40    8.53
  -6  12  -7    9.28    7.92
   6 -12  -7    6.87    1.42
  12   6   7   10.88    4.23
   6 -12  -7    7.70    1.52
   6  12  -8    5.39    2.79
 -12  -6   8    4.95    4.72
   6 -12  -8   14.40    4.76
  -6  12  -8   12.07    7.50
 -12   6   8    7.05    3.52
   6  12  -8   24.36    9.96
   6  12  -9  195.19   19.12
  -6  12  -9  184.14   17.87
  -6  12 -10   31.94   10.28
   6  12 -10   20.14    9.23
   6  12 -11   34.35   10.64
  -6  12 -11   61.61   12.49
  12   7 -11   39.11   10.73
  12   7 -10  136.85   17.47
  12   7  -9   13.74    9.47
 -12   7  -9    1.47    5.06
  -7 -12   8   21.73    4.76
 -12  -7  -8    9.73    4.96
 -12   7  -8    6.96    5.46
  12   7  -8   10.35    3.86
  12   7  -8    7.65    6.31
 -12  -7  -7  133.51   11.62
  -7  12   7  132.29    9.17
   7  12   7  149.98   12.99
  -7 -12   7  151.51   11.11
  12  -7  -7  140.20    8.95
  12   7  -7  142.14    9.14
  12   7  -7  132.07   11.80
   7  12   7  149.42   10.77
  -7  12   7  137.42    9.30
 -12   7  -7  151.38   13.65
 -12  -7  -6  341.01   19.46
  12   7  -6  344.81   16.07
   7  12   6  365.54   21.03
  -7 -12   6  348.49   18.36
  12   7  -6  350.92   19.66
   7  12   6  355.74   17.96
 -12   7  -6  380.27   21.43
 -12  -7  -5  187.25   14.30
   7  12   5  215.98   15.54
  12   7  -5  220.75   13.01
  -7 -12   5  211.59   13.71
  12   7  -5  227.31   15.32
   7  12   5  201.01   13.41
   7  12   4  188.56   14.61
   7  12   4  197.45   16.16
  -7 -12   4  209.44   16.06
 -12  -7  -4  211.51   14.85
  -7 -12   4  178.54   14.35
  12   7  -4  212.65   13.50
   7 -12   4  249.05   17.57
  12   7  -4  210.35   15.09
  -7 -12   3  113.45   10.83
  -7 -12   3  134.28   12.48
   7  12   3  154.75   12.53
  12   7  -3  142.02   10.72
   7  12   3  132.23   10.84
 -12  -7  -3  122.08   11.39
  12   7  -3  138.53   11.74
   7 -12   3  127.66   11.48
 -12  -7  -2  109.19   11.07
   7  12   2  115.90   11.25
  12   7  -2  106.76   10.95
  -7 -12   2   94.74   10.67
  12   7  -2   98.61   10.85
   7 -12   2  120.86   11.53
  -7 -12   1  745.52   27.56
   7  12   1  763.32   27.63
  12   7  -1  761.20   27.08
   7 -12   1  761.96   26.95
  12   7  -1  796.37   28.31
   7  12   0  156.35   13.13
  -7 -12   0  167.15   15.82
   7 -12   0  190.09   12.80
  12   7   0  187.77   14.46
  -7 -12  -1  734.18   27.92
   7  12  -1  721.83   27.03
  -7 -12  -1  743.49   27.76
   7  12  -1  764.25   28.32
  12   7   1  772.08   28.08
   7 -12  -1  747.28   24.23
 -12  -7   2   95.35   11.14
   7  12  -2  122.33   11.83
  -7 -12  -2  101.88   11.60
  -7 -12  -2   96.75   12.08
   7  12  -2  110.59   10.64
   7 -12  -2   99.21    8.61
  12   7   2  128.73   11.50
  12  -7   2  107.50   10.43
   7 -12  -3  130.56   11.21
   7  12  -3  133.50   11.19
  -7 -12  -3  121.24   10.92
 -12  -7   3  134.38   11.66
   7  12  -3  129.43   11.57
  -7 -12  -3  144.21   12.81
  12   7   3  147.79   12.41
  12  -7   3  138.14   11.45
   7  12  -3  126.20   12.08
  12   7   3  139.77   11.46
   7 -12  -3  132.46    8.61
   7 -12  -4  215.85   14.41
 -12  -7   4  206.77   16.49
   7  12  -4  207.56   14.53
  -7 -12  -4  196.69   14.48
  -7 -12  -4  275.14   17.98
   7  12  -4  202.42   15.49
  12   7   4  246.77   17.41
  -7  12  -4  222.68   16.87
   7 -12  -4  163.51   10.09
  12   7   4  190.80   14.78
   7  12  -4  219.83   18.72
  12  -7   4  241.38   16.37
 -12  -7   5  198.48   14.64
  -7 -12  -5  212.39   14.29
   7  12  -5  203.12   14.88
   7 -12  -5  205.84   13.81
  12   7   5  224.41   16.32
   7 -12  -5  195.35    9.53
  -7  12  -5  216.92   16.60
   7  12  -5  213.18   17.96
  12   7   5  205.11   14.04
  -7 -12  -6  320.55   17.97
   7  12  -6  350.05   20.37
 -12  -7   6  340.05   20.56
   7 -12  -6  363.08   17.95
  12   7   6  341.39   15.45
  -7  12  -6  395.64   23.53
  12   7   6  330.60   18.88
   7  12  -6  354.66   25.41
   7 -12  -6  313.24   11.95
 -12  -7   7  148.90   12.80
   7 -12  -7  145.82   11.11
   7  12  -7  138.29   12.68
  -7  12  -7  168.88   15.84
  12   7   7  135.86   10.10
   7  12  -7  152.87   16.07
   7 -12  -7  149.19    6.90
   7 -12  -8   13.47    4.28
 -12  -7   8   11.17    5.11
  -7  12  -8   18.57    8.02
 -12   7   8   15.97    4.27
   7  12  -8   11.75    4.31
   7  12  -8   15.34    8.02
  -7  12  -9   10.11    8.99
   7  12  -9    4.26    6.86
  -7  12 -10  157.18   17.96
   7  12 -10  141.75   18.46
   7  12 -11   22.08    9.34
  12   8 -11   61.17   12.19
  12   8 -10   38.44   10.77
  12   8  -9  176.04   19.25
 -12   8  -9  186.17   15.40
 -12  -8  -8    9.27    5.13
  12   8  -8   13.71    7.76
  12   8  -8    7.27    3.90
 -12   8  -8   11.26    5.92
 -12  -8  -7    1.95    4.69
  -8 -12   7    6.15    4.17
  12   8  -7   10.29    3.63
  12  -8  -7   15.57    4.53
   8  12   7    8.76    3.56
  12   8  -7   11.38    4.20
  -8  12   7    5.48    3.18
 -12   8  -7   -0.46    6.09
  12   8  -6   95.71    9.03
   8  12   6  110.44   12.50
 -12  -8  -6   97.06   10.95
  -8 -12   6  109.25   10.91
   8  12   6  104.38    4.76
  12   8  -6  104.32   11.17
   8  12   6  103.38   10.11
  12   8  -5  371.16   17.58
   8  12   5  421.59   21.98
  -8 -12   5  387.06   21.40
 -12  -8  -5  366.82   19.63
  -8 -12   5  347.81   18.19
   8  12   5  377.49   18.85
  12   8  -5  386.41   20.29
  -8 -12   4  151.05   14.06
 -12  -8  -4  143.23   12.96
  -8 -12   4  126.39   12.19
   8  12   4  163.05   14.14
  12   8  -4  167.28   12.77
   8  12   4  137.10   11.83
  12   8  -4  144.11   13.36
  -8 -12   3  190.04   13.75
 -12  -8  -3  196.40   14.42
   8  12   3  213.16   13.89
   8  12   3  207.98   14.83
  12   8  -3  192.84   13.18
  -8 -12   3  201.66   15.60
   8 -12   3  213.58   15.13
  12   8  -3  209.64   14.47
 -12  -8  -2  506.05   22.60
   8  12   2  504.58   22.36
  12   8  -2  470.99   21.23
  -8 -12   2  472.49   21.57
  12   8  -2  493.78   22.59
   8 -12   2  500.55   22.79
  -8 -12   1 1140.82   35.54
  12   8  -1 1191.67   35.82
   8  12   1 1167.11   36.10
   8 -12   1 1164.95   35.09
  12   8  -1 1203.97   36.81
   8  12   0  382.34   19.49
  -8 -12   0  399.36   20.32
  12   8   0  420.21   20.30
   8 -12   0  439.08   18.98
   8  12  -1 1132.52   35.48
  -8 -12  -1 1143.08   35.69
   8  12  -1 1199.27   36.59
  -8 -12  -1 1078.00   35.29
   8 -12  -1 1083.15   31.14
  12   8   1 1185.67   36.26
  -8 -12  -2  489.75   23.09
  -8 -12  -2  503.15   22.32
   8  12  -2  500.89   22.17
 -12  -8   2  484.65   22.80
   8  12  -2  511.08   23.24
  12  -8   2  507.79   21.95
  12   8   2  497.30   22.42
   8 -12  -2  472.66   18.34
  -8 -12  -3  215.86   16.04
   8  12  -3  207.96   13.85
   8  12  -3  193.58   14.37
 -12  -8   3  221.50   15.82
  -8 -12  -3  213.07   14.69
  12   8   3  214.08   15.43
   8 -12  -3  204.95   11.36
  12  -8   3  209.29   14.32
  12   8   3  236.35   15.08
  -8 -12  -4  131.02   12.76
   8  12  -4  146.19   12.92
   8  12  -4  141.14   12.38
   8 -12  -4  147.87   13.02
 -12  -8   4  131.48   14.01
  12   8   4  130.17   13.30
   8 -12  -4  130.79    9.22
   8  12  -4  152.68   15.39
  12  -8   4  170.48   14.40
  -8  12  -4  143.51   15.30
  12   8   4  144.30   12.88
   8 -12  -5  383.47   18.52
   8  12  -5  396.52   18.61
  -8 -12  -5  353.48   18.73
   8  12  -5  403.01   21.30
  12   8   5  366.26   21.23
 -12  -8   5  400.16   21.01
  -8  12  -5  376.14   21.93
  12   8   5  378.13   19.47
   8  12  -5  397.43   23.83
 -12  -8   6  110.46   12.50
   8 -12  -6  114.96   11.00
   8  12  -6  101.74   11.76
  -8 -12  -6   99.51   10.52
  12   8   6  116.10    9.05
  -8  12  -6  130.30   14.58
   8  12  -6  124.85   15.96
  12   8   6  105.00   10.57
 -12  -8   7    2.67    5.00
   8 -12  -7   13.39    5.09
  -8 -12  -7   16.74    5.76
  -8  12  -7   14.97    7.76
   8  12  -7   18.68    5.59
  12   8   7   15.28    4.94
  12   8   7   11.75    3.45
   8  12  -7   13.21    8.11
 -12  -8   8   10.91    5.61
   8 -12  -8    5.44    3.22
 -12   8   8    8.88    3.53
   8  12  -8   13.13    8.41
  -8  12  -8    7.68    7.44
   8  12  -9  187.50   19.99
  -8  12  -9  173.66   18.00
   8  12 -10   54.99   12.60
   8  12 -11   23.10    8.45
  12   9 -11   14.94    8.24
  12   9 -10   65.59   12.40
  12   9  -9   34.51   12.32
 -12   9  -9   21.30    6.70
 -12  -9  -8  124.93   11.34
  12   9  -8  102.57   14.17
 -12   9  -8  105.74   12.53
 -12  -9  -7   -5.12    5.82
  12   9  -7   -1.23    3.07
  12  -9  -7   -0.22    3.19
  12   9  -7   -6.88    8.37
  12   9  -7    1.39    3.80
   9  12   7   -0.84    3.34
 -12  -9  -6  131.26   12.63
  12   9  -6  161.81   11.68
  -9 -12   6  155.93   12.39
   9  12   6  151.33    7.08
  12   9  -6  155.19   13.81
   9  12   6  157.41   12.89
  12   9  -5    8.82    4.21
  -9 -12   5   10.60    7.05
   9  12   5    8.78    5.64
  -9 -12   5    9.02    5.35
 -12  -9  -5    8.83    5.86
  12   9  -5   14.01    5.12
   9  12   5    6.21    4.19
  12   9  -4  348.80   18.22
 -12  -9  -4  361.93   20.00
  -9 -12   4  370.83   21.95
   9  12   4  423.58   22.29
  -9 -12   4  359.16   19.33
   9  12   4  383.00   19.89
  12   9  -4  392.42   21.02
  12   9  -3  570.85   23.57
  -9 -12   3  551.86   25.70
   9  12   3  587.04   25.76
 -12  -9  -3  546.22   24.30
  -9 -12   3  556.91   24.00
   9  12   3  554.85   23.86
  12   9  -3  629.51   26.24
   9 -12   3  604.29   26.30
   9  12   2   88.29    9.52
   9  12   2   88.84    9.93
  -9 -12   2  103.85   10.91
  12   9  -2   73.58    8.57
 -12  -9  -2   80.52   10.17
  -9 -12   2   88.34   10.65
  12   9  -2  103.37   10.78
   9 -12   2   91.07    9.92
  12   9  -1  209.30   15.10
   9  12   1  236.26   15.19
 -12  -9  -1  242.33   16.05
  -9 -12   1  209.79   14.67
  12   9  -1  239.18   15.72
   9 -12   1  229.32   14.66
  -9 -12   0  254.99   17.45
  12   9   0  248.46   16.76
   9  12   0  237.48   16.39
   9 -12   0  254.77   15.47
  12   9   0  249.75   17.00
  -9 -12  -1  195.99   14.99
   9  12  -1  221.67   15.08
  -9 -12  -1  220.11   15.68
   9  12  -1  228.29   15.49
  12  -9   1  224.60   14.23
  12   9   1  213.98   15.01
   9 -12  -1  263.22   14.28
 -12  -9   2   76.89    9.89
  -9 -12  -2   84.42   10.21
  -9 -12  -2   80.26   10.98
   9  12  -2   97.14    9.91
   9  12  -2   90.67    9.74
   9 -12  -2   86.27    8.15
  12  -9   2   84.01    9.38
  12   9   2   84.31    9.40
   9  12  -3  604.66   26.41
  12   9   3  576.86   26.12
   9  12  -3  570.88   23.92
 -12  -9   3  581.45   25.63
  -9 -12  -3  534.93   24.17
   9 -12  -3  537.15   19.67
  12   9   3  573.76   24.65
  12  -9   3  589.96   25.30
 -12  -9   4  373.36   21.39
   9  12  -4  385.53   21.18
  -9 -12  -4  354.04   19.71
   9  12  -4  377.71   19.59
  12   9   4  373.36   21.73
   9  12  -4  437.57   25.14
  12   9   4  388.10   20.06
 -12   9   4  350.60   18.53
   9  12  -5   16.70    5.46
  -9 -12  -5   14.92    5.68
   9 -12  -5    7.87    5.00
 -12  -9   5   13.03    6.58
   9  12  -5    6.93    3.91
  12   9   5   17.50    5.80
   9  12  -5   18.86    8.29
  -9 -12  -6  138.02   12.14
   9 -12  -6  169.26   12.78
 -12  -9   6  152.67   13.98
   9  12  -6  166.56   14.09
   9  12  -6  169.53   17.34
  12   9   6  158.25   12.88
  12   9   6  144.57    9.60
  -9 -12  -7   -4.08    5.02
 -12  -9   7   -4.71    6.69
   9 -12  -7   -3.00    4.19
   9  12  -7   -1.01    7.43
  12   9   7    0.43    3.02
  12   9   7    3.28    2.48
 -12  -9   8  131.27   12.76
   9 -12  -8  120.92    9.46
 -12   9   8  109.33    8.82
   9  12  -8  129.66   17.01
   9  12  -9   28.59   10.57
   9  12 -10   91.73   14.97
   9  12 -11   -9.98    8.45
  12  10 -11   20.20    8.75
  12  10 -10   24.73    9.79
  12  10  -9   76.96   15.40
 -12  10  -9   81.58   11.69
 -12 -10  -8  102.06   10.63
  12  10  -8  107.75   15.49
  12  10  -7   47.83    6.44
 -12 -10  -7   67.84    9.31
  12 -10  -7   63.23    7.32
  12  10  -7   82.15   13.25
  10  12   7   67.96    8.26
 -12 -10  -6  191.76   14.61
  12  10  -6  196.58   12.87
[truncated: 588,207 more chars]
